# Supplementary material for: Distinct dynamics of social motivation drive differential social behavior in laboratory rat and mouse strains
Source: Nat Commun. 2020 Nov 20;11:5908. doi: 10.1038/s41467-020-19569-0 (PMC7679456; doi:10.1038/s41467-020-19569-0)
Supplement: Supplementary file 7 — Supplementary Data 1 [file 41467_2020_19569_MOESM7_ESM.xlsx]

## Sheet: Organized stat table
Figure	Subplot	Statistical test	Results		Sig. (2 tail)
Figure 1	C	Two way repeated ANOVA	Stimulus	F1,57=1.098	0.29
			Time	F3,171=16.777	0
			stimulus x time	F3,171=0.525	0.665
		Paired t-test	Minute 1		0.967
			Minute 2		0.651
			Minute 3		0.091
			Minute 4		0.783
	D	Two way repeated ANOVA	Stimulus	F1,57=24.323	0
			Time	F3,171=3.212	0.028
			stimulus x time	F3,171=0.168	0.917
		Paired t-test	Minute 1		0.002
			Minute 2		0
			Minute 3		0.003
			Minute 4		0.005
	G	Two way repeated ANOVA	Stimulus	F1,59=1000.373	0
			Time	F3,177=1.259	0.289
			stimulus x time	F3,177=2.117	0.099
		Paired t-test	Minute 1		0
			Minute 2		0
			Minute 3		0
			Minute 4		0
	H	Two way repeated ANOVA	Stimulus	F1,59=108.510	0
			Time	F3,177=11.954	0
			stimulus x time	F3,177=12.003	0
		Paired t-test	Minute 1		0
			Minute 2		0
			Minute 3		0
			Minute 4		0
Figure 2	E	independent t-test			0
	F	MM-Anova (within-between)	Species	F1,72=436.31	0
			Time	F2,144=40.91	0
			species x time	F2,144=361.26	0
		independent t-test	0-6 Sec		0
			7-19 Sec		0
			>19 Sec		0
	G	MM-Anova (within-between)	Species	F1,116=0.435	0.039
			Time	F3,348=240.73	0
			species x time	F3,348=0.206	0.65
		independent t-test	Minute 1		0
			Minute 2		0.671
			Minute 3		0.852
			Minute 4		0.348
	H	MM-Anova (within-between)	Species	F1,116=18.975	0
			Time	F3,348=585.83	0
			species x time	F3,348=6.704	0.01
		independent t-test	Minute 1		0
			Minute 2		0.065
			Minute 3		0.38
			Minute 4		0.067
Figure 3	E	Two way repeated ANOVA	Stimulus	F1,22=0.516	0.48
			Time	F3,66=0.256	0.857
			stimulus x time	F3,66=0.475	0.701
		Paired t-test	Minute 1		0.369
			Minute 2		0.739
			Minute 3		0.505
			Minute 4		0.881
	F	Two way repeated ANOVA	Stimulus	F1,19=5.923	0.025
			Time	F3,57=0.503	0.682
			stimulus x time	F3,57=0.381	0.767
		Paired t-test	Minute 1		0.06
			Minute 2		0.158
			Minute 3		0.065
			Minute 4		0.345
	G	Two way repeated ANOVA	Stimulus	F1,22=29.221	0
			Time	F3,66=1.204	0.315
			stimulus x time	F3,66=0.98	0.407
		Paired t-test	Minute 1		0.002
			Minute 2		0.004
			Minute 3		0.009
			Minute 4		0.115
	H	Two way repeated ANOVA	Stimulus	F1,19=30.31	0
			Time	F3,57=1.197	0.319
			stimulus x time	F3,57=1.149	0.337
		Paired t-test	Minute 1		0.003
			Minute 2		0.022
			Minute 3		0.07
			Minute 4		0.013
	I	Welch's ANOVA		F3,57.745=26.112	0
		Games-Howell	SD-Wistar		0
			SD-ICR		0
			SD-C57		0
			Wistar-ICR		0.677
			Wistar-C57		0.031
			ICR-C57		0.392
	J	Welch's ANOVA		F3,58=22.071	0
		Games-Howell	SD-Wistar		0.266
			SD-ICR		0.044
			SD-C57		0
			Wistar-ICR		0.871
			Wistar-C57		0
			ICR-C57		0.006
	K	Welch's ANOVA		F3,49.872=4.106	0.011
		Games-Howell	SD-Wistar		0.635
			SD-ICR		0.917
			SD-C57		0.018
			Wistar-ICR		0.973
			Wistar-C57		0.47
			ICR-C57		0.315
Figure 4	C	Two way repeated ANOVA	Stimulus	F1,57=0.468	0.496
			Time	F3,171=16.917	0
			stimulus x time	F3,171=1.061	0.3
		Paired t-test	Minute 1		0.168
			Minute 2		0.666
			Minute 3		0.656
			Minute 4		0.307
	D	Two way repeated ANOVA	Stimulus	F1,57=12.347	0
			Time	F3,171=4.870	0.002
			stimulus x time	F3,171=0.360	0.78
		Paired t-test	Minute 1		0.05
			Minute 2		0.156
			Minute 3		0.033
			Minute 4		0.118
	G	Two way repeated ANOVA	Stimulus	F1,58=0.637	0.427
			Time	F3,174=11.724	0
			stimulus x time	F3,174=0.153	0.92
		Paired t-test	Minute 1		0.927
			Minute 2		0.683
			Minute 3		0.437
			Minute 4		0.769
	H	Two way repeated ANOVA	Stimulus	F1,58=12.626	0
			Time	F3,174=1.889	0.133
			stimulus x time	F3,174=0.611	0.608
		Paired t-test	Minute 1		0.006
			Minute 2		0.258
			Minute 3		0.144
			Minute 4		0.012
Figure 5	D	One way repeated anova		F4,112=0.724	0.57
	G	Two way repeated ANOVA	Stimulus	F1,27=0.97	0.33
			Movement	F1,27=6.531	0.016
			stimulus x movement	F1,27=4.26	0.04
		Paired t-test	Social		0
			Object		0.428
	I	One way repeated anova		F4,92=4.009	0.004
	L	Two way repeated ANOVA	Stimulus	F1,23=37.377	0
			Movement	F1,23=4.845	0.038
			stimulus x movement	F1,23=7.008	0.014
		Paired t-test	Social		0.014
			Object		0.043
Figure 6	I	One way repeated anova	LSV	F2,11=1.269	0.319
			LSD	F2,11=1.686	0.229
			Nac	F2,11=1.889	0.197
			MeA	F2,11=0.841	0.457
	J	One way repeated anova	LSV	F2,10=1.218	0.336
			LSD	F2,10=3.437	0.073
			NAc	F2,10=13.46	0.001
			MeA	F2,10=5.623	0.023
		independent t-test	NAc Control-Chamber		0.009
			NAc Control-Free		0.069
			MeA Control-Chamber		0.001
			MeA Control-Free		0.008
Figure 7	C	Two way repeated ANOVA	Stimulus	F1,15=14.625	0.002
			Time	F2,30=13.486	0
			stimulus x time	F2,30=11.332	0
		Paired t-test	Satiety		0.167
			4 hours		0.004
			24 hours		0.001
	D	Two way repeated ANOVA	Stimulus	F1,7=2.517	0.157
			Time	F2,14=5.710	0.015
			stimulus x time	F2,14=117.508	0
		Paired t-test	Satiety		0
			24 hours		0.115
			48 hours		0.003
	G	MM-Anova (within-between)	Species	F1,22=0.818	0.376
			Time	F4,88=2.379	0.058
			species x time	F4,88=5.805	0
		independent t-test	Minute 1		0
			Minute 2		0.706
			Minute 3		0.512
			Minute 4		0.174
			Minute 5		0.921
	H	Wilcoxon signed ranks test	Satiety - 24 hours (C57)		0.001
	I	Wilcoxon signed ranks test	Satiety - 48 hours (SD)		0.034
Sup Figure 2	C	Two way repeated ANOVA	Stimulus	F1,25=1.647	0.211
			Time	F3,75=8.597	0
			stimulus x time	F3,75=1.589	0.199
		Paired t-test	Minute 1		0.07
			Minute 2		0.704
			Minute 3		0.964
			Minute 4		0.636
	D	Two way repeated ANOVA	Stimulus	F1,25=6.675	0.016
			Time	F3,75=1.411	0.253
			stimulus x time	F3,75=1.422	0.243
		Paired t-test	Minute 1		0.327
			Minute 2		0.327
			Minute 3		0.051
			Minute 4		0.181
	G	Two way repeated ANOVA	Stimulus	F1,19=63.269	0
			Time	F3,57=0.149	0.881
			stimulus x time	F3,57=2.505	0.068
		Paired t-test	Minute 1		0
			Minute 2		0
			Minute 3		0.007
			Minute 4		0.018
	H	Two way repeated ANOVA	Stimulus	F1,19=12.543	0.002
			Time	F3,57=0.239	0.778
			stimulus x time	F3,57=0.239	0.778
		Paired t-test	Minute 1		0.084
			Minute 2		0.1
			Minute 3		0.086
			Minute 4		0.043
Sup Figure 3	C	Two way repeated ANOVA	Stimulus	F1,20=1.094	0.308
			Time	F3,60=0.283	0.838
			stimulus x time	F3,60=1.435	0.241
		Paired t-test	Minute 1		0.454
			Minute 2		0.067
			Minute 3		0.254
			Minute 4		0.754
	D	Two way repeated ANOVA	Stimulus	F1,20=28.935	0
			Time	F3,60=2.208	0.096
			stimulus x time	F3,60=1.866	0.145
		Paired t-test	Minute 1		0.001
			Minute 2		0.002
			Minute 3		0.039
			Minute 4		0.002
	E	Mann-Whitney U	RDI	U=563	0.61
	F	Mann-Whitney U	Transitions	U=345.5	0.003
	G	Mann-Whitney U	Bout duration	U=386	0.013
Sup Figure 4	C	Paired t-test	SD 5 minutes		0.086
	E	Paired t-test	Wistar 5 minutes		0.007
	G	Paired t-test	ICR 5 minutes		0.751
	I	Paired t-test	SD 15 minutes		0
Sup Figure 5	C	Two way repeated ANOVA	Stimulus	F1,44=1.392	0.244
			Time	F3,132=11.660	0
			stimulus x time	F3,132=0.390	0.761
		Paired t-test	Minute 1		0.961
			Minute 2		0.657
			Minute 3		0.667
			Minute 4		0.094
	D	Two way repeated ANOVA	Stimulus	F1,44=16.221	0
			Time	F3,132=1.441	0.234
			stimulus x time	F3,132=0.573	0.634
		Paired t-test	Minute 1		0.056
			Minute 2		0.001
			Minute 3		0.03
			Minute 4		0.019
	G	Two way repeated ANOVA	Stimulus	F1,19=0.624	0.439
			Time	F3,57=1.281	0.29
			stimulus x time	F3,57=1.372	0.261
		Paired t-test	Minute 1		0.691
			Minute 2		0.986
			Minute 3		0.394
			Minute 4		0.027
	H	Two way repeated ANOVA	Stimulus	F1,19=4.332	0.051
			Time	F3,57=1.039	0.382
			stimulus x time	F3,57=2.494	0.069
		Paired t-test	Minute 1		0.036
			Minute 2		0.858
			Minute 3		0.042
			Minute 4		0.682
Sup Figure 6	A	independent t-test			0.001
	B	MM-Anova (within-between)	Time	F1,24=0.087	0.771
			Strain	F1,24=18.019	0
			time x strain	F1,24=6.444	0.018
		independent t-test	< 6 sec		0.519
			> 6 sec		0.001
Sup Figure 7	B	independent t-test	C57 mice		0.937
	C	independent t-test	SD rats		0.015
Sup Figure 8		One way repeated anova	LSV	F2,12=0.847	0.453
			LSD	F2,12=2.327	0.14
			NAc Core	F2,12=0.444	0.652
			Nac Shell	F2,11=3.767	0.057
			MeA	F2,12=7.161	0.009
		independent t-test	NAc Shell Control-2 min		0.455
			NAc Shell Control-5 min		0.01
			MeA Shell Control-2 min		0.059
			MeA Shell Control-5 min		0.007
