# Supplementary material for: Distinct dynamics of social motivation drive differential social behavior in laboratory rat and mouse strains
Source: Nat Commun. 2020 Nov 20;11:5908. doi: 10.1038/s41467-020-19569-0 (PMC7679456; doi:10.1038/s41467-020-19569-0)
Supplement: Supplementary file 8 — Supplementary Data 2 [file 41467_2020_19569_MOESM8_ESM.zip]

Archive with 3 entries (2 files):
- Model code/
- Model code/Model running instruction - 23-3-2020.docx
- Model code/Show_model_social_sim_015052018.m
