# Supplementary material for: Distinct dynamics of social motivation drive differential social behavior in laboratory rat and mouse strains
Source: Nat Commun. 2020 Nov 20;11:5908. doi: 10.1038/s41467-020-19569-0 (PMC7679456; doi:10.1038/s41467-020-19569-0)
Supplement: Supplementary file 9 — Source Data [file 41467_2020_19569_MOESM9_ESM.xlsx]

## Sheet: Figure 1+2+3 C57 Mice SP
Stimulus1TotalTime	Stimulus2TotalTime	Stimulus1PrecentOfTotal	Stimulus2PrecentOfTotal	RDI0_6ForTable	RDI7_19ForTable	RDI20_MaxForTable	RDI7_MaxForTable	RDITotalForTable	TotalTimeStim1_0to6secInteractions	TotalTimeStim1_7to19secInteractions	TotalTimeStim1_20toMaxsecInteractions	TotalTimeStim1_7toMaxsecInteractions	TotalTimeStim2_0to6secInteractions	TotalTimeStim2_7to19secInteractions	TotalTimeStim2_20toMaxsecInteractions	TotalTimeStim2_7toMaxsecInteractions	IntervalsTimeStim1_Total	IntervalsTimeStim2_Total	IntervalsTimeStim1_0to5secIntervals	IntervalsTimeStim1_6to20secIntervals	IntervalsTimeStim1_21toMaxsecIntervals	IntervalsTimeStim2_0to5secIntervals	IntervalsTimeStim2_6to20secIntervals	IntervalsTimeStim2_21toMaxsecIntervals	TotalTimeStim1_0to6_Interactions_Minute1	TotalTimeStim1_0to6_Interactions_Minute2	TotalTimeStim1_0to6_Interactions_Minute3	TotalTimeStim1_0to6_Interactions_Minute4	TotalTimeStim2_0to6_Interactions_Minute1	TotalTimeStim2_0to6_Interactions_Minute2	TotalTimeStim2_0to6_Interactions_Minute3	TotalTimeStim2_0to6_Interactions_Minute4	TotalTimeStim1_7to19_Interactions_Minute1	TotalTimeStim1_7to19_Interactions_Minute2	TotalTimeStim1_7to19_Interactions_Minute3	TotalTimeStim1_7to19_Interactions_Minute4	TotalTimeStim2_7to19_Interactions_Minute1	TotalTimeStim2_7to19_Interactions_Minute2	TotalTimeStim2_7to19_Interactions_Minute3	TotalTimeStim2_7to19_Interactions_Minute4	TotalTimeStim1_20toMax_Interactions_Minute1	TotalTimeStim1_20toMax_Interactions_Minute2	TotalTimeStim1_20toMax_Interactions_Minute3	TotalTimeStim1_20toMax_Interactions_Minute4	TotalTimeStim2_20toMax_Interactions_Minute1	TotalTimeStim2_20toMax_Interactions_Minute2	TotalTimeStim2_20toMax_Interactions_Minute3	TotalTimeStim2_20toMax_Interactions_Minute4	Stimulus1MeanBoutLengthAlongTimeMinute1
24.9667	228.167	0.0986305	0.90137	0.288945	-0.860479	-1	-0.927149	-0.802739	17.1	7.86667	0	7.86667	9.43333	104.9	103.2	208.1	220.8	66.6333	1.06667	0	219.733	19.3667	26.5333	20.7333	7.16667	4.66667	3.7	1.56667	0	5.3	3.56667	0.233333	0	0	0	7.86667	21.7	16.7	44.9333	7.36667	0	0	0	0	27.2	26.3	0	28.6333	3.58333
39.7	94.6667	0.29546	0.70454	-0.17686	-0.508685		-0.508685	-0.40908	16.6	23.1	0	23.1	23.7333	70.9333	0	70.9333	207.967	188.9	7.93333	87.5667	112.467	14.9	71.8333	102.167	6.93333	2.53333	5.5	1.63333	5.43333	0.866667	6.7	6.6	8.03333	0	0	6.06667	31.9	14.6333	16.4667	7.93333	0	0	0	0	0	0	0	0	2.99333
31.1333	202.267	0.13339	0.86661	0.378802	-0.814649	-1	-0.936562	-0.733219	24.9333	6.2	0	6.2	11.2333	60.7	128.567	189.267	214	97.0333	2.63333	29.1667	182.2	5	61.9	30.1333	6.86667	7.73333	4.93333	5.03333	8.53333	2.7	0	0	0	0	0	0	34.9333	25.7667	0	0	0	0	0	0	0	0	57.8667	48.2333	2.28889
36.1333	169.8	0.175461	0.824539	-0.638104	-0.441897	-1	-0.63027	-0.649077	12.6	23.5333	0	23.5333	57.0333	60.8	42.9667	103.767	234.233	117.867	4.23333	0	230	30.3667	87.5	0	5	0	0.966667	2.13333	13.8	15.4333	7.06667	15.1	8.23333	7.16667	0	8.13333	8.96667	21.1	14.8667	0	0	0	0	0	19.4	0	0	23.5667	3.30833
35.8	171.6	0.172613	0.827387	-0.141056	-0.690372	-1	-0.784346	-0.654773	18.1667	17.6333	0	17.6333	24.1333	96.2667	49.6333	145.9	195.533	127.567	4.6	0	190.933	22.0667	35.1	70.4	1.9	6.93333	0	3	18.2	0	0	1.03333	0	0	0	7.3	28.4667	7.43333	14.9	22.3	0	0	0	0	0	19.3	30.3333	0	1.9
66.9	104.133	0.391152	0.608848	0.0453413	-0.262647	-1	-0.407865	-0.217696	34.9667	30.3667	0	30.3667	31.9333	52	20.2	72.2	203.533	164.833	16.1667	62.5333	124.833	17.8667	21.0333	125.933	8.53333	0.533333	5	6.96667	16.2	0.6	5.06667	2.73333	0	0	6.36667	9.9	6.83333	13.6	25.4333	6.13333	0	0	0	0	20.2	0	0	0	2.13333
53.9	101.1	0.347742	0.652258	-0.255583	-0.341935		-0.341935	-0.304516	25	28.9	0	28.9	42.1667	58.9333	0	58.9333	241.067	177.233	5.5	63.9333	171.633	22.8	75.3667	79.0667	9.3	3.56667	3.7	6.7	8.53333	18.0333	6.5	2.73333	8	0	12.9	0	15.6	0	6.33333	25.5333	0	0	0	0	0	0	0	0	3.46
94.8333	97.6	0.492811	0.507189	0.152274	-0.0834519		-0.0834519	-0.0143773	29.1333	64.4333	0	64.4333	21.4333	76.1667	0	76.1667	202.767	187.4	23.3333	40.2333	139.2	23.5333	52.3	111.567	11.3667	7	0	5.13333	4.06667	0	6.7	6	9.36667	11.4333	17.0333	12.9667	22.8	20.8667	7.3	18	0	0	0	0	0	0	0	0	2.9619
70.6333	91.0333	0.436907	0.563093	-0.142023	-0.105637		-0.105637	-0.126186	39.1667	31.4667	0	31.4667	52.1333	38.9	0	38.9	217.367	188.467	17.4333	15.9	184.033	33.8333	68.5	86.1333	10.4333	8.7	1.3	16.6	14.4333	7.5	11.8333	8.26667	6.73333	0	0	0	17.5333	6.83333	14.5333	0	0	0	0	0	0	0	0	0	4.29167
56.3333	159.267	0.261286	0.738714	-0.0154728	-0.648105		-0.648105	-0.477427	28.6333	27.7	0	27.7	29.5333	129.733	0	129.733	222.667	105.8	7.96667	54.6667	160.033	27.2	56.7333	21.8667	7.06667	6.8	3.93333	5.3	8.73333	8.66667	0	7.26667	0	0	9.76667	0	26.6	34.7333	24.5333	43.8667	0	0	0	0	0	0	0	0	1.41333
141.5	56.8	0.713565	0.286435	0.491841	0.292929		0.292929	0.427131	64	64	0	64	21.8	35	0	35	143.233	211.367	43.3667	69.1	30.7667	6.53333	24.0667	180.767	6.93333	13.9	18.7	16	10.6333	7.13333	4.03333	0	9	18.3	6.23333	23.7667	6.1	9.53333	0	11.2667	0	0	0	0	0	0	0	0	2.65556
62.8667	151.967	0.29263	0.70737	-0.142003	-0.389881	-1	-0.516965	-0.41474	28.7	34.1667	0	34.1667	38.2	77.8333	29.4667	107.3	196.067	142.667	17.0333	5.8	173.233	21.1333	34.6667	86.8667	2.83333	13.7667	7.63333	2.16667	0	0.0333333	28.3	4.7	6.63333	0	0	20.4333	16.9	20	7.26667	17.3333	0	0	0	0	29.4667	0	0	0	2.36667
32.6667	197	0.142235	0.857765	-0.361236	-0.64003	-1	-0.822381	-0.71553	16.5333	15.7667	0	15.7667	35.2333	71.8333	89.9333	161.767	212.9	99.4333	15.3667	7.6	189.933	21.3	20.5667	57.5667	5.13333	3	0.633333	6.46667	7.03333	10.6	2	2.16667	0	0	0	15.7667	30.3667	21.1667	0	12.3333	0	0	0	0	0	37.0333	33.8	0	1.28333
65.8	169.167	0.28004	0.71996	0.333333	-0.819611	-0.0143416	-0.60874	-0.439921	24.2	13	25.2	38.2	12.1	131.133	25.9333	157.067	199.867	119.267	16.5333	0	183.333	20.7	28.7333	69.8333	6.53333	6.8	4.16667	0	2.16667	2.73333	3.63333	3.56667	0	0	13	0	36	36.8667	20.8667	10.8333	0	0	0	25.2	0	0	0	25.9333	3.26667
61.7333	135.467	0.313049	0.686951	-0.149923	-0.387414	-1	-0.48327	-0.373901	27.5	34.2333	0	34.2333	37.2	77.5333	20.7333	98.2667	230.767	161.667	7.2	82.4	141.167	30.9333	102.667	28.0667	3.7	4.76667	6.13333	8.56667	4.73333	6	6.23333	10.1	0	6.2	12.2333	0	14.3667	28.5	13.1	21.5667	0	0	0	0	20.7333	0	0	0	0.925
44.0333	118.5	0.270919	0.729081	0.247577	-0.311236	-1	-0.67228	-0.458162	23.6	20.4333	0	20.4333	14.2333	38.9	65.3667	104.267	218.4	128.4	12.5	74.0333	131.867	7.2	28.9333	92.2667	2.13333	7.93333	0.966667	6.4	4.63333	4.4	5.2	0	0	0	0	20.4333	21.0333	0	11.8667	0	0	0	0	0	42.7667	22.6	0	0	2.13333
22.2667	217.6	0.0928293	0.907171	0.321464	-1	-1	-1	-0.814341	22.2667	0	0	0	11.4333	130.733	71	201.733	184.733	81.1667	2.86667	53.1667	128.7	20.6667	60.5	0	6.8	7.86667	2.33333	5.26667	0	0.533333	1.66667	9.23333	0	0	0	0	31.3	30.7	20.9333	31.8333	0	0	0	0	19.8667	0	20.7333	0	2.26667
41.8	216.367	0.161911	0.838089	-0.149533	-0.477393	-1	-0.678178	-0.676178	12.1333	29.6667	0	29.6667	16.4	83.8667	70.8333	154.7	195.467	62.5667	0	47.2667	148.2	22.8	39.7667	0	6.83333	0.7	1.9	2.7	6	4.66667	5.73333	0	0	11.5667	0	18.1	34.3667	32.8	0	16.7	0	0	0	0	0	0	44.5	26.3333	2.27778
176.367	64.9	0.731003	0.268997	-0.292734	0.305927	1	0.62145	0.462006	17.0333	63.5333	81.1	144.633	31.1333	33.7667	0	33.7667	111.567	181.3	14.5333	44.6667	52.3667	17.0333	27.6667	136.6	11.5	0	0	5.53333	14.0333	6.1	4.9	3.93333	13.5	15.8	0	6.3	8.6	25.1667	0	0	0	0	51.4667	29.6333	0	0	0	0	4.16667
53.6667	168.533	0.241524	0.758476	-0.168459	-0.68969	-0.529279	-0.587027	-0.516952	15.4667	10.3333	27.8667	38.2	21.7333	56.2667	90.5333	146.8	97.7333	125.067	7.5	39.6667	50.5667	17.3	51.2333	56.5333	3.4	9.6	0	0	7.83333	8.26667	1.5	0	10.3333	0	0	0	28.5333	0	18.8667	0	0	0	0	27.8667	0	64.9333	0	25.6	3.43333
9.16667	15.3667	0.373641	0.626359	0.523546	-1		-1	-0.252717	9.16667	0	0	0	2.86667	12.5	0	12.5	41.0667	30.1333	0	5.16667	35.9	0	0	30.1333	2.1	7.06667	0	0	2.86667	0	0	0	0	0	0	0	12.5	0	0	0	0	0	0	0	0	0	0	0	2.1
92.7333	129.267	0.417718	0.582282	-0.199174	-0.318741	0.192444	-0.131226	-0.164565	25.8667	33.2	33.6667	66.8667	38.7333	64.2667	22.8	87.0667	187.233	169.9	7	64.1	116.133	24	58.6	87.3	11.2667	6.26667	0	2.16667	5.7	8.1	11.4667	9.33333	0	0	33.2	0	35	22	7.26667	0	0	0	0	33.6667	0	0	0	0	3.75556
33.6667	156.233	0.177286	0.822714	-0.28805	-0.665663	-1	-0.783784	-0.645427	18.8667	14.8	0	14.8	34.1333	73.7333	48.3667	122.1	252.267	126.667	12.6	29.3667	210.3	21.4667	75.0667	30.1333	5.76667	2.06667	7.46667	1.16667	11.2333	4.93333	5.73333	11.7667	0	8.13333	6.66667	0	15.6667	32.2333	10.4667	6.7	0	0	0	0	0	0	0	19.9667	1.15333
42.4	122.967	0.2564	0.7436	0.235551	-1	-1	-1	-0.4872	42.4	0	0	0	26.2333	62.4667	34.2667	96.7333	221.367	172.3	16.5	59.3333	145.533	31.6667	55.5667	85.0667	11.5667	8.13333	0.5	0.166667	14.5333	3.2	6.16667	1.23333	0	0	0	0	16.2333	16.1667	0	30.0667	0	0	0	0	0	0	34.2667	0	1.92778
101.8	108.6	0.48384	0.51616	0.153342	0.0940063	-1	-0.137957	-0.0323194	44	57.8	0	57.8	32.3	47.8667	28.4333	76.3	180.4	174.567	15.6	124.8	40	14	72.6	87.9667	18.1	2.83333	6.4	3.16667	3.6	11.3667	6.83333	4.26667	0	20.5	17.5333	19.7667	22.8333	9.53333	0	9.23333	0	0	0	0	0	0	28.4333	0	3.62
29.8	165.633	0.152482	0.847518	-0.0110619	-1		-1	-0.695037	29.8	0	0	0	30.4667	121.4	0	121.4	181.367	131.033	9.7	94	77.6667	18.0667	112.967	0	6.43333	14.2	7.33333	1.83333	14.5	1.7	0.5	11.0667	0	0	0	0	26.5667	23.0333	33.2667	15.0333	0	0	0	0	0	0	0	0	2.14444
69.1667	156.133	0.306998	0.693002	0.685854	-0.138998	-1	-0.568502	-0.386004	28.8	40.3667	0	40.3667	5.36667	53.4	93.3333	146.733	198.167	139.367	14.8667	0	183.3	8.33333	41.2667	89.7667	10.6667	0	5.36667	9.7	3.26667	0	0.0333333	0.0333333	0	30.9	9.46667	0	19.5333	21.6667	12.2	0	0	0	0	0	23.0333	0	21.9333	29.0333	3.55556
67.7333	114.733	0.371209	0.628791	-0.66127	0.240071	-1	-0.200114	-0.257581	9.06667	46.8333	0	46.8333	44.4667	28.7	41.5667	70.2667	147.5	167.933	11.1333	5.06667	131.3	21.1	82.9333	63.9	0	4.86667	0	4.2	23.4667	2.2	10.6	5.36667	7.6	33.1333	6.1	0	0	0	12.1333	16.5667	0	0	0	0	0	0	20.6333	20.9333	7.6
60.7333	124.667	0.32758	0.67242	-0.306983	-0.751147	1	-0.474881	-0.34484	8.76667	15.3667	23.1333	38.5	16.5333	108.133	0	108.133	189.133	129.233	3.46667	7.46667	178.2	22	26.6667	80.5667	5.7	0	0	1.23333	1.83333	3.06667	6.8	0	0	0	0	15.3667	41.3	24.8	26.6667	15.3667	0	0	23.1333	0	0	0	0	0	2.85
84.2667	148.2	0.362489	0.637511	0.305891	-0.318774	-0.500174	-0.413887	-0.275022	30.6667	29.6333	23.9667	53.6	16.3	57.3667	71.9333	129.3	182.7	106.1	5.56667	40	137.133	8.23333	53.7667	44.1	5.2	13.6	0	1.46667	8.33333	5.13333	0	0.2	10.1	0	0	19.5333	15.4333	7.96667	18	15.9667	0	0	0	0	21.5667	19.5667	30.8	0	5.1
20.2	155.633	0.114882	0.885118	-0.435228	-1		-1	-0.770237	20.2	0	0	0	51.3333	98.2	0	98.2	242.267	130.667	4.26667	19.5667	218.433	27.6667	82.9	20.1	6.4	1	5.83333	3.16667	1.63333	11.6667	10.7333	12.5	0	0	0	0	44.9	26.8333	9.63333	9.8	0	0	0	0	0	0	0	0	3.2
20.8667	187.2	0.100288	0.899712	-0.204069	-1	-1	-1	-0.799423	20.8667	0	0	0	31.5667	120.467	20.4	140.867	249.933	102.633	7.03333	49.7	193.2	27.3333	52.1333	23.1667	6.4	5.66667	0.333333	0	1	12	12.1333	2.23333	0	0	0	0	35.2667	16.1333	36.4	26.3333	0	0	0	0	0	0	0	20.4	1.6
148.067	63.1333	0.701073	0.298927	-0.351248	0.265189	1	0.449286	0.402146	5.63333	88.5	46.7667	135.267	11.7333	51.4	0	51.4	81.4	219.8	9.53333	13.0667	58.8	3.66667	18.2	197.933	5.5	0.133333	0	0	8.26667	0.5	0	0	0	46.1667	8.63333	24.8333	19.3	0	14.8667	17.2333	0	0	19.0333	0	0	0	0	0	5.5
26.3333	141.933	0.156498	0.843502	-0.423554	-0.803639	-1	-0.848366	-0.687005	18.6	7.73333	0	7.73333	45.9333	71.0333	23.2333	94.2667	204.5	153.833	1.16667	25.2	178.133	36.4667	117.367	0	4.36667	4.46667	3.13333	6.63333	8.03333	21.3	6.03333	3.83333	0	0	0	7.73333	26.5667	0	0	19.4	0	0	0	0	0	0	23.2333	0	2.18333
75.6333	76.9667	0.495631	0.504369	0.257716	-0.371857	1	-0.113955	-0.00873744	27.1667	27.9	20.5667	48.4667	16.0333	60.9333	0	60.9333	200.3	222.4	9.3	44.4667	146.533	13.0667	24.9	184.433	5	5.76667	4.73333	7.7	7.96667	0.666667	1.43333	1.26667	0	7.7	0	11	21.7667	12.3333	10.1333	0	20.5667	0	0	0	0	0	0	0	6.39167
36.3	38.7667	0.48357	0.51643	0.140604	-0.394521		-0.394521	-0.0328597	28.9333	7.36667	0	7.36667	21.8	16.9667	0	16.9667	247	261.233	12.2333	53.8667	180.9	6.86667	52.1667	202.2	6.96667	4.1	6.36667	0.0333333	13.3667	1.8	2.43333	1.86667	0	0	0	7.36667	7.1	9.86667	0	0	0	0	0	0	0	0	0	0	2.32222
20.2333	168.5	0.107206	0.892794	-0.527349	-0.874734		-0.874734	-0.785588	11.2333	8.83333	0	8.83333	36.3	132.2	0	132.2	260.567	125	8.06667	35.1333	217.367	37.6333	87.3667	0	1.6	1.33333	2.03333	1.96667	4.5	5.93333	3.13333	9.63333	0	8.83333	0	0	38.8667	29.6333	30.4333	19.8	0	0	0	0	0	0	0	0	0.8
13.1	165.767	0.0732389	0.926761	-0.360976	-1		-1	-0.853522	13.1	0	0	0	27.9	131.433	0	131.433	236.733	125.467	0	23.2	213.533	23.0667	102.4	0	3.06667	4.13333	4.53333	0.766667	2.2	7.36667	9.03333	5.43333	0	0	0	0	33.3667	26.6333	22.1	33.2333	0	0	0	0	0	0	0	0	1.02222
30.5667	89.8333	0.253876	0.746124	-0.166742	-1		-1	-0.492248	30.5667	0	0	0	42.8	43.1	0	43.1	240.6	206.033	20.3	77.8333	142.467	28.7	100.3	77.0333	9.56667	4.3	0.3	9.43333	8	8	5.46667	5.1	0	0	0	0	6.8	9.16667	19.8667	0	0	0	0	0	0	0	0	0	1.19583
26.5667	123.6	0.176915	0.823085	0.534167	-1	-1	-1	-0.646171	26.5667	0	0	0	8.06667	54.4	61.1333	115.533	229.867	138.667	8.96667	26.6333	194.267	3.53333	25	110.133	12.3667	0.166667	0.966667	10.9333	0.966667	4.13333	1.16667	0	0	0	0	0	0	12.9667	14.1667	15.8333	0	0	0	0	19.7	22	19.4333	0	0.883333
47.1333	129.1	0.267448	0.732552	0.48601	-0.312284	-1	-0.677464	-0.465103	23.9	23.2333	0	23.2333	8.26667	44.3333	76.5	120.833	177.667	51.7333	16.7667	10.1333	150.767	13.1667	0	38.5667	10.3333	0	10.1333	3.43333	0	4.46667	3.1	0.7	8.9	0	7.33333	7	0	33.6667	10.6667	0	0	0	0	0	31.9667	19.2667	0	25.2667	3.84667
51.5333	164.667	0.23836	0.76164	0.35951	-0.838941	-1	-0.905856	-0.523281	44.4333	7.1	0	7.1	20.9333	81.0667	62.6667	143.733	226.1	112.7	18.2	31.6667	176.233	14.3	98.4	0	10.4667	7.33333	9.4	6.2	2.8	4.56667	4.46667	1.86667	0	0	0	0	27.2333	14	20.4333	8.4	0	0	0	0	0	31.2667	0	31.4	2.09333
82.7	84.3	0.49521	0.50479	-0.166027	0.260398	0.00549451	0.101846	-0.00958084	28.9667	23.2333	30.5	53.7333	40.5	13.6333	30.1667	43.8	206.133	166.233	16.3	5.66667	184.167	27.9333	39.2333	99.0667	13.8333	2.4	11.7	0	17.7	16.2	3.03333	1.43333	6.16667	0	0	17.0667	0	7.33333	0	6.3	0	0	0	0	0	0	30.1667	0	2.5
93.1	128.1	0.420886	0.579114	0.122947	-0.364778	-0.0754597	-0.263926	-0.158228	37.6	31.2	24.3	55.5	29.3667	67.0333	28.2667	95.3	201.067	145.667	10.6	47.7667	142.7	10.5333	53.9	81.2333	22.6	7.23333	1.96667	3	4.16667	6.8	0.233333	5.86667	9.46667	11.1333	0	10.6	12.6333	21.9	24.6	7.9	0	0	24.3	0	0	0	0	28.2667	5.34444
36.3333	166.733	0.178923	0.821077	0.0414815	-0.840021	-1	-0.866695	-0.642154	23.4333	10.3667	0	10.3667	21.5667	119.233	25.9333	145.167	239.333	110.433	4.03333	24.2	211.1	27.3333	62.4333	20.6667	13.2	4.13333	3.43333	1.06667	14.9667	0	0.166667	3.33333	0	0	0	10.3667	9	46.0667	32.4333	13.1333	0	0	0	0	0	0	0	25.9333	3.3
17.6	146.4	0.107317	0.892683	-0.210172	-1	-1	-1	-0.785366	17.6	0	0	0	26.9667	71.3333	48.1	119.433	231.933	153.533	3.43333	24.6667	203.833	25.9	71	56.6333	6.66667	3.9	0.133333	6.83333	8.53333	3.8	1.13333	5.56667	0	0	0	0	32.5667	13.3667	13.7333	11.6667	0	0	0	0	0	26.4333	21.6667	0	2.22222
54.3667	188.567	0.223793	0.776207	-0.454739	-0.0385757	-0.660557	-0.55993	-0.552415	8.53333	16.2	29.6333	45.8333	22.7667	17.5	144.967	162.467	223.4	109.167	7.36667	14.4	201.633	13.5	34.6	61.0667	1.46667	2.3	0.266667	0	4.5	6.9	0	0	0	16.2	0	0	9.66667	0	0	0	0	0	29.6333	0	57.1	0	34.1	53.7667	0.733333
61.1	190.367	0.242975	0.757025	0.0390144	-0.508552	-0.699252	-0.643781	-0.514051	25.3	14.3667	21.4333	35.8	23.4	44.1	121.1	165.2	203.7	97.8667	10.7	36.6333	156.367	12.9667	26.9	58	9.66667	0	9.7	2.23333	12.9	0	2.1	4.4	0	0	14.3667	0	25.0333	0	0	12.0333	0	0	0	21.4333	27.1	53.7667	0	40.2333	3.22222
75.8667	84.9333	0.471808	0.528192	0.034151	-0.124954		-0.124954	-0.0563847	35.8333	40.0333	0	40.0333	33.4667	51.4667	0	51.4667	213.967	163.467	21.1667	46.5667	146.233	12.8667	51.1333	99.4667	5.3	14.5667	2.7	3.16667	8.06667	1.9	11.4	12	6.6	0	8.9	11.5	25.4667	8.6	9.33333	8.06667	0	0	0	0	0	0	0	0	2.975
73	141.1	0.340962	0.659038	0.193416	-0.411377	-0.331557	-0.382669	-0.318076	19.3333	32.7667	20.9	53.6667	13.0667	78.5667	41.6333	120.2	182.4	143.167	12.5333	0	169.867	8.56667	22.6667	111.933	7.26667	0.966667	2.56667	0	0	6.46667	1.33333	1.83333	6.33333	20	6.43333	0	44.4333	19.3333	14.8	0	0	0	0	20.9	0	0	20.8333	0	4.53333
111.3	76.5667	0.592441	0.407559	0.466877	0.445783	-0.0630769	0.27124	0.184883	31	60	20.3	80.3	11.2667	23	23.0333	46.0333	157.933	213.5	36.9333	60.7333	60.2667	5.86667	52.5333	155.1	10.3	10	1.2	5.16667	1.46667	4.46667	2.16667	0.866667	22.5333	13.1	0	24.3667	14.8667	8.13333	0	0	0	0	20.3	0	0	0	23.0333	0	5.47222
27	212.133	0.112908	0.887092	-0.0706837	-0.779396	-1	-0.862798	-0.774185	13.3667	13.6333	0	13.6333	15.4	109.967	75.1333	185.1	241.1	72.9333	10.6	0	230.5	20.3	23.7	28.9333	3.63333	3.63333	1.8	0	2.2	11.3333	1.46667	0	7.53333	0	0	0	34.1	28.8	13.2333	18.7667	0	0	0	0	0	21.0333	23.2667	30.8333	3.72222
65.3333	100.7	0.393495	0.606505	-0.0372624	-0.430984	0.00693909	-0.27605	-0.213009	21.1	22.4667	21.7667	44.2333	22.7333	56.5	21.4667	77.9667	198.433	167.733	25.8333	17.1	155.5	21.7333	32.9	113.1	8.5	0	4.26667	5.13333	4.03333	6.1	12.6	0	14.0333	0	0	0	7.76667	23.1667	18.7333	0	21.7667	0	0	0	0	0	0	21.4667	4.92222
14.5333	216.6	0.0628786	0.937121	-1.07009e-16	-0.67897	-1	-0.941889	-0.874243	8.3	6.23333	0	6.23333	8.3	32.6	175.7	208.3	117.067	71.1333	1.56667	9.93333	105.567	16.7667	54.3667	0	2.76667	0.6	4.93333	0	0.7	4.86667	1.26667	0	6.23333	0	0	0	16.5667	0	0	16.0333	0	0	0	0	22.7	39.0667	65.6667	20.3667	4.5
25.8333	130.433	0.165316	0.834684	-0.420561	-1		-1	-0.669369	25.8333	0	0	0	63.3333	67.1	0	67.1	258.467	148.6	6.56667	90.5333	161.367	39	109.6	0	6.73333	5.53333	4.86667	5.33333	22.0333	11.5	9.56667	10.1	0	0	0	0	0	19.8333	24.7	16.1333	0	0	0	0	0	0	0	0	0.841667
32.7	160.1	0.169606	0.830394	0.148712	-1	-1	-1	-0.660788	32.7	0	0	0	24.2333	107.367	24.9333	132.3	220.933	135.933	7.33333	73.9	139.7	22.3333	69.2	44.4	7.56667	12.0333	5.56667	4.1	4.5	3.16667	4.93333	10.9	0	0	0	0	33.8	40.6333	0	14.9	0	0	0	0	0	0	24.9333	0	1.89167
57.7667	41.2	0.583698	0.416302	0.198172	-1	1	0.123153	0.167396	34.9667	0	22.8	22.8	23.4	17.8	0	17.8	210.8	198	9.36667	47.7	153.733	29.2667	46.3333	122.4	8.16667	12.1333	6.3	3.23333	4.36667	0.3	10.2333	5.5	0	0	0	0	0	6.33333	0	11.4667	0	0	0	0	0	0	0	0	2.72222
136.567	38.5	0.780084	0.219916	-0.190388	0.867508	1	0.894883	0.560168	21.9	88.8	24.7667	113.567	32.2	6.3	0	6.3	149.1	241.033	17.7333	98.8	32.5667	24.9	36.2333	179.9	14.3333	1.86667	2.96667	0.733333	15.7667	4.2	7.16667	0.666667	6.73333	42.1333	18.3	0	0	6.3	0	0	0	0	0	24.7667	0	0	0	0	2.63333
[truncated: 14 more columns]

## Sheet: Figure 1+2+3 SD Rats SP
Stimulus1TotalTime	Stimulus2TotalTime	Stimulus1PrecentOfTotal	Stimulus2PrecentOfTotal	RDI0_6ForTable	RDI7_19ForTable	RDI20_MaxForTable	RDI7_MaxForTable	RDITotalForTable	TotalTimeStim1_0to6secInteractions	TotalTimeStim1_7to19secInteractions	TotalTimeStim1_20toMaxsecInteractions	TotalTimeStim1_7toMaxsecInteractions	TotalTimeStim2_0to6secInteractions	TotalTimeStim2_7to19secInteractions	TotalTimeStim2_20toMaxsecInteractions	TotalTimeStim2_7toMaxsecInteractions	IntervalsTimeStim1_Total	IntervalsTimeStim2_Total	IntervalsTimeStim1_0to5secIntervals	IntervalsTimeStim1_6to20secIntervals	IntervalsTimeStim1_21toMaxsecIntervals	IntervalsTimeStim2_0to5secIntervals	IntervalsTimeStim2_6to20secIntervals	IntervalsTimeStim2_21toMaxsecIntervals	TotalTimeStim1_0to6_Interactions_Minute1	TotalTimeStim1_0to6_Interactions_Minute2	TotalTimeStim1_0to6_Interactions_Minute3	TotalTimeStim1_0to6_Interactions_Minute4	TotalTimeStim2_0to6_Interactions_Minute1	TotalTimeStim2_0to6_Interactions_Minute2	TotalTimeStim2_0to6_Interactions_Minute3	TotalTimeStim2_0to6_Interactions_Minute4	TotalTimeStim1_7to19_Interactions_Minute1	TotalTimeStim1_7to19_Interactions_Minute2	TotalTimeStim1_7to19_Interactions_Minute3	TotalTimeStim1_7to19_Interactions_Minute4	TotalTimeStim2_7to19_Interactions_Minute1	TotalTimeStim2_7to19_Interactions_Minute2	TotalTimeStim2_7to19_Interactions_Minute3	TotalTimeStim2_7to19_Interactions_Minute4	TotalTimeStim1_20toMax_Interactions_Minute1	TotalTimeStim1_20toMax_Interactions_Minute2	TotalTimeStim1_20toMax_Interactions_Minute3	TotalTimeStim1_20toMax_Interactions_Minute4	TotalTimeStim2_20toMax_Interactions_Minute1	TotalTimeStim2_20toMax_Interactions_Minute2	TotalTimeStim2_20toMax_Interactions_Minute3	TotalTimeStim2_20toMax_Interactions_Minute4	Stimulus1MeanBoutLengthAlongTimeMinute1
224.733	7.3	0.968539	0.031461	0.582061	1	1	1	0.937078	27.6333	59.6	136.367	195.967	7.3	0	0	0	65.5	54.2667	18.5	47	0	0	0	54.2667	0.566667	0	3.23333	17.7333	0	0	0	4.1	16.4333	0	22.9	20.2667	0	0	0	0	43.9667	68.9667	0	0	0	0	0	0	20.3222
200.7	25.9667	0.885441	0.114559	0.620767	1	0.637496	0.793232	0.770882	23.9333	84.6333	92	176.633	5.6	0	20.3667	20.3667	97.3667	176.833	24.2667	37.8	35.3	5.16667	20.6667	151	0	5.76667	3.33333	0	0.666667	0	0.2	1.93333	9.16667	0	60.3	6.83333	0	0	0	0	40.1667	51.8333	0	0	0	0	0	20.3667	25.6889
165.233	24.7	0.869954	0.130046	0.471143	0.656471	1	0.854	0.739909	41.6333	46.9333	76.6667	123.6	14.9667	9.73333	0	9.73333	101.567	153.9	35.1333	46.4333	20	2.36667	34.5333	117	0	30.4	2.46667	7.46667	0	0.1	3.96667	0	14.2	0	32.7333	0	0	0	0	0	53.8667	0	0	22.8	0	0	0	0	34.0333
213.733	11.2667	0.949926	0.0500741	0.305242	1	1	1	0.899852	21.1667	83.2667	88.7333	172	11.2667	0	0	0	56.7667	75.7667	25.5	31.2667	0	0	21.6333	54.1333	0.3	3.1	10.6667	2.2	0	0	0	3.96667	6.03333	12.1667	26	39.0667	0	0	0	0	67.7667	20.9667	0	0	0	0	0	0	24.7
157.233	4.8	0.970376	0.0296235	0.8125	1	1	1	0.940753	46.4	65.7667	44.1	109.867	4.8	0	0	0	120.767	148.767	36.3	61.2	23.2667	3.16667	5.26667	140.333	0	17.0667	0	11.9	0	0.933333	2.16667	0.0666667	9.43333	10.4667	26.8333	19.0333	0	0	0	0	44.1	0	0	0	0	0	0	0	26.7667
60.4667	20.6667	0.745275	0.254725	0.426987	1		1	0.490551	51.4667	9	0	9	20.6667	0	0	0	218.267	174.567	48.0333	69.8	100.433	21.8333	10.9	141.833	22.9333	12.9667	10.0667	4.6	2.93333	5.1	3.9	8.73333	0	9	0	0	0	0	0	0	0	0	0	0	0	0	0	0	0.997101
166.633	14.3	0.920965	0.0790346	0.474908	1	1	1	0.841931	40.1667	61.6667	64.8	126.467	14.3	0	0	0	111.3	276.867	33.8333	77.4667	0	2.13333	26.2	248.533	0	20.2667	0	6.46667	4.26667	2.2	0	6.96667	9.13333	9.26667	22.6333	10.3333	0	0	0	0	36.1	0	28.7	0	0	0	0	0	22.6167
112.933	11.5667	0.907095	0.092905	0.396522	1	1	1	0.81419	26.7667	30.2333	52.1667	82.4	11.5667	0	0	0	176.6	29	5.96667	72	98.6333	0	0	29	10.6	4.3	0	5.46667	7.06667	0	0	0	0	12.6667	0	7.26667	0	0	0	0	26.7333	25.4333	0	0	0	0	0	0	9.33333
114.367	24.7	0.822387	0.177613	0.581662	0.638809		0.638809	0.644775	46	56.8667	0	56.8667	12.1667	12.5333	0	12.5333	166.867	196	28.9667	117.533	20.3667	3.43333	37.7667	154.8	16.2	10.4333	8.13333	4.53333	1.9	5.76667	0.6	3.66667	19.2333	0	22.1667	15.4667	6.3	0	0	6.23333	0	0	0	0	0	0	0	0	5.0619
127.5	4.26667	0.96762	0.0323805	0.51145	1		1	0.935239	13.2	106.6	0	106.6	4.26667	0	0	0	171.333	210.133	15.7667	56.6667	98.9	0	0	210.133	4.4	0.8	2.83333	3.63333	0.1	2.76667	0.766667	0	51.6333	27.6667	0	27.3	0	0	0	0	0	0	0	0	0	0	0	0	9.33889
163.133	16.7	0.907136	0.0928638	0.629985	1	1	1	0.814272	73.5667	53.7667	34.2667	88.0333	16.7	0	0	0	105.3	116.233	49.6	55.7	0	1.6	34.3	80.3333	12.7	14.0333	1.4	34.5333	4.8	10.8667	0	0.933333	17.3667	15.8	10.8	9.8	0	0	0	0	0	0	34.2667	0	0	0	0	0	3.00667
141.167	12.4667	0.918854	0.0811456	0.291667	1	1	1	0.837709	22.7333	59.7667	50.5	110.267	12.4667	0	0	0	148.567	223.933	30.9667	90.6333	26.9667	5.43333	19.1667	199.333	5.36667	6.53333	0.866667	5.93333	1.06667	2.23333	0.2	8.96667	13.1	10.0667	10.7333	0	0	0	0	0	22.7	0	27.8	0	0	0	0	0	5.88095
196.233	24.5667	0.888738	0.111262	-0.027894	1	1	1	0.777476	23.2333	30.3	133.2	163.5	24.5667	0	0	0	85.7	262.4	25.1	60.6	0	4.86667	11.5667	245.967	0.466667	7.33333	10.1667	0.566667	8.66667	4.96667	8.03333	0.2	0	13.9667	16.3333	0	0	0	0	0	43.0333	20.9333	20.0667	22.3667	0	0	0	0	10.875
195.833	9.93333	0.951725	0.0482747	0.6268	1	1	1	0.903451	43.3	9.93333	140	149.933	9.93333	0	0	0	94.3333	226.133	21.3333	73	0	6.03333	0	220.1	5.93333	5.76667	15.9333	3.3	0.833333	2.6	3.2	1.03333	0	0	0	0	0	0	0	0	43.4333	43.7333	0	52.8333	0	0	0	0	12.3417
221.267	14.6333	0.937968	0.0620319	0.230274	0.824638	1	0.936799	0.875936	12.7333	69.3667	134.933	204.3	7.96667	6.66667	0	6.66667	68.6	205.567	13.5667	55.0333	0	0	8.66667	196.9	4.06667	2.73333	0	5.93333	6.63333	0.733333	0	0.6	17.5	10.1667	25.6	16.1	0	0	0	6.66667	44.9667	0	24.2667	65.7	0	0	0	0	13.3067
122.967	13.6	0.900415	0.0995851	0.470817	1	1	1	0.80083	37.8	64.4667	20.7	85.1667	13.6	0	0	0	173.333	207.467	34.2667	95.4333	43.6333	4.53333	35.2667	167.667	6.3	0.9	14.9667	11.7333	1.86667	5.6	4.9	1.23333	16.2	32.2667	0	0	0	0	0	0	20.7	0	0	0	0	0	0	0	7.2
205.8	10.3667	0.952043	0.0479568	0.586436	1	1	1	0.904086	39.7667	49.5333	113.167	162.7	10.3667	0	0	0	86.6667	150.1	35.1667	51.5	0	1.26667	0	148.833	8.06667	5.73333	7.23333	4.66667	0	1.1	0.9	5.23333	0	12.3	28.9667	0	0	0	0	0	68.8667	0	0	44.3	0	0	0	0	15.3867
138.833	28.7	0.828691	0.171309	-0.149533	1	1	1	0.657382	21.2333	37.5667	80.0333	117.6	28.7	0	0	0	121.467	194.567	13.4667	108	0	11.1667	52.9333	130.467	0	0	9.2	8.23333	5.1	2.36667	10.9333	10.3	0	18.6667	0	9.33333	0	0	0	0	37.1333	22.3	0	0	0	0	0	0	37.1333
228.967	15.6333	0.936086	0.0639139	0.350797	0.800758	1	0.931241	0.872172	19.7667	55.4333	116.833	172.267	9.5	6.13333	0	6.13333	66.2667	225.6	19.7	24.6	21.9667	1.9	19.2667	204.433	4.03333	3.46667	0	8.2	2.46667	1.3	1.73333	0	18.7	20.7	0	16.0333	0	0	0	0	26.6333	60.2667	29.9333	0	0	0	0	0	12.3417
210.833	1.16667	0.994497	0.00550314	0.90604	1	1	1	0.988994	23.6667	77.4333	109.733	187.167	1.16667	0	0	0	53.6	13.4333	27.9	25.7	0	1.36667	12.0667	0	0	0.466667	11.2333	6.93333	0	0	0	0	10.6667	15.5333	8.2	37.0333	0	0	0	0	89.8667	0	19.8667	0	0	0	0	0	33.5111
122.033	14.6667	0.892709	0.107291	0.46956	1	1	1	0.785418	40.6333	27.9333	53.4667	81.4	14.6667	0	0	0	177.067	213.8	24.5667	107.967	44.5333	4.86667	79.8	129.133	13.1	10.2667	7.03333	3.1	4.83333	3.06667	3.5	3.16667	16.6333	0	11.3	0	0	0	0	0	0	21.6333	0	31.8333	0	0	0	0	5.94667
158	25.5333	0.860879	0.139121	-0.432763	0.646018	1	0.923208	0.721758	7.73333	27.9	122.367	150.267	19.5333	6	0	6	13.6333	25	7.93333	5.7	0	14.2	10.8	0	0	0	0	0	19.5333	0	0	0	0	0	0	0	6	0	0	0	0	0	92.4667	29.9	0	0	0	0	0
144.5	49.2	0.745999	0.254001	0.438228	0.534754		0.534754	0.491998	61.7	82.8	0	82.8	24.1	25.1	0	25.1	146.267	222	44.7667	101.5	0	4.73333	53.9333	163.333	23.8333	9.76667	7.86667	11.9	8.73333	0	8.86667	3.63333	11.4333	31.2	17.0333	9.2	0	0	0	12.8333	0	0	0	0	0	0	0	0	5.0381
181.4	7.86667	0.958436	0.0415639	0.668306	1	1	1	0.916872	39.5667	78.5	62.8667	141.367	7.86667	0	0	0	117.9	90.9333	28.2	89.7	0	0.766667	0	90.1667	3.16667	10.1333	6.16667	15.7	0	1.03333	3.33333	3.5	18.1	24.5667	22.8333	13	0	0	0	0	41.9333	0	0	0	0	0	0	0	15.8
157.567	17.1	0.902099	0.0979008	0.426495	1	1	1	0.804198	42.5333	95.6333	19.4	115.033	17.1	0	0	0	140.7	154.8	43.7333	96.9667	0	0.566667	0	154.233	10.3	8.13333	0.666667	6.63333	4.46667	6.63333	6	0	8.83333	17.3333	30.8	25.6667	0	0	0	0	0	0	0	19.4	0	0	0	0	2.73333
151.533	16.2667	0.903059	0.0969408	0.537441	1	1	1	0.806118	54.0667	46.7	50.7667	97.4667	16.2667	0	0	0	115.6	276.067	38.3333	77.2667	0	6.03333	50.1333	219.9	12.8333	19.7333	19.5667	1.8	0.933333	0.933333	6.23333	2.3	17.2333	6.76667	0	0	0	0	0	0	0	0	23.4	27.3667	0	0	0	0	3.34074
216.733	3.16667	0.9856	0.0144005	0.810757	1	1	1	0.971199	30.3	90.6667	87.1	177.767	3.16667	0	0	0	82.6	53.9667	45.9667	36.6333	0	1.1	16.8667	36	0	16.0333	0.0666667	11.0333	0	0	3.16667	0	0	6.8	24	30	0	0	0	0	67.7667	0	19.3333	0	0	0	0	0	67.7667
172.533	24.2	0.876991	0.123009	0.219598	0.706345	1	0.882328	0.753982	23.2333	54.2333	95.0667	149.3	14.8667	9.33333	0	9.33333	126	95.6667	16.6333	65.8	43.5667	6.66667	15.3667	73.6333	4.8	15.4333	3	0	0	5.46667	7.3	2.1	0	6.83333	22.5333	17.3667	0	0	0	9.33333	48.9	0	0	22.7667	0	0	0	0	17.9
151.4	13.7333	0.916835	0.0831651	0.58593	1	1	1	0.83367	52.6	71.2333	27.5667	98.8	13.7333	0	0	0	140.033	207.1	35.6333	80.1	24.3	10.0333	10.3	186.767	15.1333	11.3	3.33333	12.1	0	8.06667	0	2.33333	26.8	8.66667	7.7	21.2333	0	0	0	0	0	0	27.5667	0	0	0	0	0	5.24167
146.567	10.8667	0.930976	0.0690239	0.512341	1	1	1	0.861952	33.7	64.2	48.6667	112.867	10.8667	0	0	0	146.933	274.533	24	95.1	27.8333	3.4	0	271.133	10.9333	11.8333	9.46667	0.0333333	2.83333	0	5.6	0.733333	0	24.5333	10.9667	0	0	0	0	0	25.6	0	0	23.0667	0	0	0	0	7.30667
148.133	21.3333	0.874115	0.125885	0.351242	1	1	1	0.74823	44.4333	83.7	20	103.7	21.3333	0	0	0	140	205.533	31.7667	81.7	26.5333	9.46667	14.4	181.667	10.6	12.5	8.5	2.26667	0	5.36667	4.2	9.2	33.8667	10.7333	21.7	17.4	0	0	0	0	0	0	0	0	0	0	0	0	4.94074
77.8	84.5667	0.479162	0.520838	-0.0462428	-0.037158		-0.037158	-0.0416752	38.5	39.3	0	39.3	42.2333	42.3333	0	42.3333	210.1	211.933	9.73333	91.4	108.967	20.6	92.0667	99.2667	9.63333	7.66667	13.1	5.13333	12.5333	3.63333	11.2	4.7	14.2333	16.8333	8.23333	0	0	10.2	6.76667	8.5	0	0	0	0	0	0	0	0	4.77333
237.333	0.766667	0.99678	0.00321994	0.967606	1	1	1	0.99356	46.5667	64.7	120.533	185.233	0.766667	0	0	0	59.6667	0	37.4	22.2667	0	0	0	0	10.3333	18	5.7	12.5333	0	0	0.766667	0	12.2667	18.6667	0	18.4333	0	0	0	0	20.4333	22.2333	43.0333	0	0	0	0	0	4.78148
227.7	16.6667	0.931796	0.0682035	0.486957	0.645639	1	0.87968	0.863593	17.1	50	118.2	168.2	5.9	10.7667	0	10.7667	70.9667	1.63333	18.4	31.2667	21.3	1.63333	0	0	0	14.3667	0.966667	1.76667	0	0	5.9	0	10.2	18.4	7.06667	0	0	0	10.7667	0	48.4333	0	24.2	45.5667	0	0	0	0	29.3167
156.1	31.3	0.832978	0.167022	0.240951	0.828164	1	0.888496	0.665955	40	72.7	43.0333	115.733	24.4667	6.83333	0	6.83333	130.367	233.033	12.0667	118.3	0	6.86667	50.7667	175.4	5.63333	11.4333	7.4	8.73333	6.13333	1.4	5.33333	0	33.5667	15.2	13.2333	0	0	0	6.83333	0	0	0	0	43.0333	0	0	0	0	9.8
223.933	6.73333	0.970809	0.0291908	0.577847	1	1	1	0.941618	25.1667	102.667	88.1667	190.833	6.73333	0	0	0	67.0333	85.3	22.4667	44.5667	0	0	0	85.3	0	2.63333	3.4	3.53333	0	4.76667	1.96667	0	23.1333	0	18.0333	41.3	0	0	0	0	33.2333	54.9333	0	0	0	0	0	0	18.7889
166.267	26.8	0.861188	0.138812	0.271006	0.907526		0.907526	0.722376	35.8	129.267	0	129.267	20.5333	6.26667	0	6.26667	113.967	233.367	23.9333	90.0333	0	11	28.3333	194.033	4.86667	6.33333	5.5	13.9	5.16667	8.5	2.9	0.833333	25.2667	20.5667	28.4	37.3667	0	0	6.26667	0	0	0	0	0	0	0	0	0	7.53333
189.567	6.9	0.96488	0.0351205	0.674016	1	1	1	0.929759	35.4333	52.9667	101.167	154.133	6.9	0	0	0	101.333	98.9333	21.6667	79.6667	0	0	0	98.9333	0	14.3667	5.16667	2.83333	0	4.46667	0	2.43333	0	16.8667	0	36.1	0	0	0	0	65.3667	0	35.8	0	0	0	0	0	32.6833
184.833	13.1333	0.933659	0.0663411	0.314103	0.856859	1	0.927682	0.867318	13.6667	77.8333	82.1	159.933	7.13333	6	0	6	113.967	190.467	13.7667	100.2	0	0.7	0	189.767	3.06667	7.63333	0.9	2.06667	2.4	0	4.73333	0	11.4333	25.1333	22.2	19.0667	0	0	0	6	22.7	0	0	31.5333	0	0	0	0	7.44
169.133	10.4	0.942072	0.057928	0.318777	1	1	1	0.884144	20.1333	58.2	90.8	149	10.4	0	0	0	120.4	29.8333	21.2333	53.2	45.9667	4.76667	25.0667	0	0	7.46667	0	6.43333	0	4.73333	5.63333	0	9.76667	13.3667	25.0333	0	0	0	0	0	47.7	23.6667	19.4333	0	0	0	0	0	28.7333
163.5	11.6667	0.933397	0.0666032	0.2569	1	1	1	0.866794	19.7333	79.1	54.4	133.5	11.6667	0	0	0	105.067	248.167	22.5	60.1667	22.4	1.03333	0	247.133	1.8	0.166667	4.63333	12.5333	3.96667	1.76667	1.93333	0.0666667	26.9	33.5	18.7	0	0	0	0	0	22.1333	0	32.2667	0	0	0	0	0	10.1667
186.367	4.46667	0.976594	0.0234061	0.838164	1	1	1	0.953188	50.7333	87.1333	48.5	135.633	4.46667	0	0	0	112.3	74	37.0333	43	32.2667	0	8.26667	65.7333	0.2	12.1667	9.26667	12.8	0	0	4.03333	0.433333	35.6667	14.4333	9.9	0	0	0	0	0	28.1	20.4	0	0	0	0	0	0	12.7933
117.333	2.63333	0.978049	0.0219505	0.863322	1	1	1	0.956099	35.9	52.6	20.6333	73.2333	2.63333	0	0	0	154.833	39.1	12.3333	142.5	0	1.16667	0	37.9333	2.06667	16.0667	10.6333	4.3	0	0	2.63333	0	14.1	12.2333	15.5	10.7667	0	0	0	0	20.6333	0	0	0	0	0	0	0	9.2
116.9	21.0667	0.847306	0.152694	0.533406	0.68062	1	0.821876	0.694612	46.6667	36.1333	34.1	70.2333	14.2	6.86667	0	6.86667	152.9	137.167	36.0667	94.3	22.5333	10.3667	44.3	82.5	9.63333	14.6667	9.23333	7	0	7.23333	4.76667	2.2	7.03333	17.1667	0	11.9333	0	0	6.86667	0	34.1	0	0	0	0	0	0	0	8.46111
155.1	15.0667	0.911459	0.0885406	0.456731	1	1	1	0.822919	40.4	60.1333	54.5667	114.7	15.0667	0	0	0	132.167	279.4	31.9667	100.2	0	3.86667	19.4667	256.067	0	9.76667	6.13333	9	1.43333	1.3	6.13333	3.46667	16	23.7333	11.6	8.8	0	0	0	0	31.8333	0	22.7333	0	0	0	0	0	23.9167
233.7	0.633333	0.997297	0.0027027	0.855513	1	1	1	0.994595	8.13333	92.4	133.167	225.567	0.633333	0	0	0	33.9333	0	22.8333	11.1	0	0	0	0	0	0	1.7	6.43333	0	0	0.633333	0	0	14.8333	42.6333	34.9333	0	0	0	0	61.0667	43.1333	0	28.9667	0	0	0	0	61.0667
201.133	39.2	0.836893	0.163107	-0.369099	0.545416	1	0.80063	0.673786	9.8	60.9667	101	161.967	21.2667	17.9333	0	17.9333	56.8667	219.267	27.6333	0	29.2333	8.33333	0	210.933	4.03333	3.13333	0.1	0	7.7	0	1.46667	3.7	0	0	41.9333	9.66667	0	0	0	17.9333	49.0333	30.8667	0	21.1	0	0	0	0	26.5333
245.433	6.03333	0.976007	0.0239926	0.638	1	1	1	0.952015	27.3	52.9333	153.367	206.3	6.03333	0	0	0	43.9667	25.3333	23.3667	20.6	0	0	25.3333	0	0	0	3.5	13.5667	0	0	0	0.733333	0	28	14.9333	10	0	0	0	0	101.833	0	51.5333	0	0	0	0	0	101.833
205.7	22.7333	0.900482	0.0995185	0.841121	0.235219	1	0.800937	0.800963	26.2667	32.0333	147.4	179.433	2.26667	19.8333	0	19.8333	82.9333	135.767	28.7667	33.3667	20.8	5.56667	0	130.2	0	4.8	14.9667	1.43333	0	1.56667	0	0	6.93333	15.9667	9.13333	0	0	0	9.26667	0	53.7667	19.9	0	51.5333	0	0	0	0	20.2333
175.8	6.56667	0.963992	0.036008	0.740064	1	1	1	0.927984	27	99.6333	49.1667	148.8	4.03333	0	0	0	114.967	204.3	26.6667	88.3	0	0	0	204.3	0	4.83333	7.66667	1.33333	0	2.73333	0.0666667	0	33.2333	8.56667	9.23333	36.5	0	0	0	0	21.6333	27.5333	0	0	0	0	0	0	18.2889
74.4667	27.3667	0.73126	0.26874	0.602339	0.0889423		0.0889423	0.46252	59.3667	15.1	0	15.1	14.7333	12.6333	0	12.6333	201.767	149.267	24.3333	67.9	109.533	7.7	71.1	70.4667	21.6667	10.7667	5.8	20.3667	4.13333	3.33333	3.26667	4	0	8.83333	6.26667	0	0	12.6333	0	0	0	0	0	0	0	0	0	0	3.09524
166.233	23.9	0.874299	0.125701	0.515152	0.798021	1	0.869577	0.748597	49.1667	72.7	44.3667	117.067	15.7333	8.16667	0	8.16667	114.567	160.633	36.6667	77.9	0	7.56667	16	137.067	6.13333	12.4667	10.7	15.2	0	5.7	0	5.46667	15.8667	19.8667	26.0333	10.9333	0	0	0	0	21.8	0	0	0	0	0	0	0	10.95
222.8	1.96667	0.99125	0.00874981	0.87885	1	1	1	0.9825	30.5	62.2333	130.067	192.3	1.96667	0	0	0	76.3333	12.6	37.5333	38.8	0	0	12.6	0	0	0.466667	19.2	0	0	0	1.96667	0	25.3667	0	6.36667	7.26667	0	0	0	0	35.6667	42.4	22.5667	29.4333	0	0	0	0	20.3444
144.3	33.0667	0.813569	0.186431	0.553175	0.655551		0.655551	0.627138	67.6667	65.3667	0	65.3667	19.4667	13.6	0	13.6	143.967	118.767	50.0333	50.6333	43.3	0.933333	15.7667	102.067	18.6	14.0667	17.9333	11.6333	0	5.4	3.53333	5.86667	26.1	18.8333	14.2667	6.16667	0	0	0	13.6	0	0	0	0	0	0	0	0	5.5875
104.667	73.2	0.588456	0.411544	0.139565	0.192369		0.192369	0.176912	29.6667	75	0	75	22.4	50.8	0	50.8	174.9	169.7	30.9	62.4333	81.5667	15.0333	66.3667	88.3	15.4667	4.33333	2.16667	0.466667	4.43333	0	3.46667	6.53333	22.3	35.6333	10.3667	6.7	0	8.56667	6.83333	26.4667	0	0	0	0	0	0	0	0	4.1963
161.3	42.3667	0.79198	0.20802	0.332727	0.661945	1	0.713676	0.583961	48.8667	88	19.1333	107.133	24.4667	17.9	0	17.9	130.5	242.567	38.4	35	57.1	9.2	11.9667	221.4	15.3	17.5667	8.53333	3.93333	5.5	1.06667	1.83333	2.3	24.3	29.7667	25.3667	8.56667	0	0	6.63333	11.2667	0	0	0	19.1333	0	0	0	0	5.65714
181.133	11.8667	0.938515	0.0614853	0.252101	1	1	1	0.877029	19.8667	110.6	46.8333	157.433	11.8667	0	0	0	115.633	209.4	26.0333	64.7	24.9	3.06667	0	206.333	5.1	1.9	3.7	7.53333	2.43333	0	3.33333	0	15.9667	28.3	30.9667	12.0667	0	0	0	0	23.5667	23.2667	0	0	0	0	0	0	7.43889
138.967	22.1667	0.862433	0.137567	0.335996	1	1	1	0.724866	44.6	57.4333	21.0333	78.4667	22.1667	0	0	0	138.7	208	52.8333	85.8667	0	4.13333	51.4	152.467	19.3667	5.16667	13.5	5.06667	3.9	1.66667	6.83333	7.33333	8.73333	6.6	7.23333	26.3667	0	0	0	0	0	21.0333	0	0	0	0	0	0	2.34167
164.867	10.6667	0.939233	0.0607672	0.688413	1	1	1	0.878466	57.8	76.2333	30.8333	107.067	10.6667	0	0	0	131.167	83.7	39.2	63.9333	28.0333	2.53333	12.1333	69.0333	5.96667	11.2	21.4333	7.13333	0	3.46667	6.9	0	13.8667	22.8333	0	24.3667	0	0	0	0	0	0	30.8333	0	0	0	0	0	4.95833
123.767	3.26667	0.974285	0.025715	0.648115	1	1	1	0.94857	15.3	83.1	25.3667	108.467	3.26667	0	0	0	67.3333	59.8	22.7	44.6333	0	0	0	59.8	2.86667	1.46667	9.16667	1.8	0.9	2.36667	0	0	15.8667	29.4667	37.7667	0	0	0	0	0	25.3667	0	0	0	0	0	0	0	11.025
[truncated: 14 more columns]

## Sheet: Figure 3 Wistar Hannover SP
Stimulus1TotalTime	Stimulus2TotalTime	Stimulus1PrecentOfTotal	Stimulus2PrecentOfTotal	RDI0_6ForTable	RDI7_19ForTable	RDI20_MaxForTable	RDI7_MaxForTable	RDITotalForTable	TotalTimeStim1_0to6secInteractions	TotalTimeStim1_7to19secInteractions	TotalTimeStim1_20toMaxsecInteractions	TotalTimeStim1_7toMaxsecInteractions	TotalTimeStim2_0to6secInteractions	TotalTimeStim2_7to19secInteractions	TotalTimeStim2_20toMaxsecInteractions	TotalTimeStim2_7toMaxsecInteractions	IntervalsTimeStim1_Total	IntervalsTimeStim2_Total	IntervalsTimeStim1_0to5secIntervals	IntervalsTimeStim1_6to20secIntervals	IntervalsTimeStim1_21toMaxsecIntervals	IntervalsTimeStim2_0to5secIntervals	IntervalsTimeStim2_6to20secIntervals	IntervalsTimeStim2_21toMaxsecIntervals	TotalTimeStim1_0to6_Interactions_Minute1	TotalTimeStim1_0to6_Interactions_Minute2	TotalTimeStim1_0to6_Interactions_Minute3	TotalTimeStim1_0to6_Interactions_Minute4	TotalTimeStim2_0to6_Interactions_Minute1	TotalTimeStim2_0to6_Interactions_Minute2	TotalTimeStim2_0to6_Interactions_Minute3	TotalTimeStim2_0to6_Interactions_Minute4	TotalTimeStim1_7to19_Interactions_Minute1	TotalTimeStim1_7to19_Interactions_Minute2	TotalTimeStim1_7to19_Interactions_Minute3	TotalTimeStim1_7to19_Interactions_Minute4	TotalTimeStim2_7to19_Interactions_Minute1	TotalTimeStim2_7to19_Interactions_Minute2	TotalTimeStim2_7to19_Interactions_Minute3	TotalTimeStim2_7to19_Interactions_Minute4	TotalTimeStim1_20toMax_Interactions_Minute1	TotalTimeStim1_20toMax_Interactions_Minute2	TotalTimeStim1_20toMax_Interactions_Minute3	TotalTimeStim1_20toMax_Interactions_Minute4	TotalTimeStim2_20toMax_Interactions_Minute1	TotalTimeStim2_20toMax_Interactions_Minute2	TotalTimeStim2_20toMax_Interactions_Minute3	TotalTimeStim2_20toMax_Interactions_Minute4	Stimulus1MeanBoutLengthAlongTimeMinute1
130.233	25.1333	0.838232	0.161768	0.42922	1		1	0.676464	62.9333	65.6	0	65.6	25.1333	0	0	0	163.5	206.733	45.5	94.7667	23.2333	5.33333	40.9667	160.433	11.3667	18.4	15	11.5333	6.36667	1.96667	1.9	10.8	22.1333	9.4	16.2	0	0	0	0	0	0	0	0	0	0	0	0	0	3.72222
128.967	16.2667	0.887996	0.112004	0.336245	0.742297	1	0.893054	0.775993	20.4	41.4667	67.1	108.567	10.1333	6.13333	0	6.13333	169.5	100.567	16.5667	66.2	86.7333	0	5.13333	95.4333	2.56667	0	6.16667	6.33333	0.666667	5.26667	0	4.2	25.5667	7.66667	8.23333	0	6.13333	0	0	0	0	29.0667	38.0333	0	0	0	0	0	7.03333
139.2	13.6	0.910995	0.0890052	0.549669	1	1	1	0.82199	46.8	41.9667	50.4333	92.4	13.6	0	0	0	122.167	102.9	22.1667	100	0	7.16667	14.1333	81.6	3.03333	17.9	12.8667	1.76667	6.26667	5.26667	2.06667	0	0	7.86667	9.2	24.9	0	0	0	0	30.5333	0	0	19.9	0	0	0	0	16.7833
138.067	43.2667	0.761397	0.238603	-0.0802048	0.443049	1	0.688379	0.522794	17.9667	57.4333	62.6667	120.1	21.1	22.1667	0	22.1667	126.433	207.133	13.2333	64.8667	48.3333	6.23333	0	200.9	0	10.2333	5.6	0.7	0	0.833333	17.7	0	8.76667	0	16.1	18.5	6.16667	0	0	16	62.6667	0	0	0	0	0	0	0	23.8111
108.3	36.9333	0.745697	0.254303	-0.160817	1		1	0.491393	26.7	73.1333	0	73.1333	36.9333	0	0	0	189.7	214.7	26.0667	103.2	60.4333	5.13333	23.5	186.067	4.96667	4	5.16667	6.46667	4.43333	9.36667	8.26667	12.1667	30.6667	6.8	17.1	8.56667	0	0	0	0	0	0	0	0	0	0	0	0	5.09048
167.167	11.8	0.934066	0.0659341	0.277551	1	1	1	0.868132	20.8667	111.467	34.8333	146.3	11.8	0	0	0	131.1	124.633	18.9667	91.1667	20.9667	1	15.7333	107.9	8.03333	6.26667	0	3.66667	5.83333	0	5.96667	0	27.2333	34.5	17.6333	24.3667	0	0	0	0	0	0	34.8333	0	0	0	0	0	8.81667
109	59.2	0.648038	0.351962	-0.21519	0.276155	1	0.426723	0.296076	13.4333	67.7	27.8667	95.5667	20.8	38.4	0	38.4	178.7	205.633	15	106.367	57.3333	9.8	40.5333	155.3	3.86667	0.733333	7.06667	1.43333	0.5	0.733333	0	13.3	35.7333	0	25.4667	0	6.13333	13.5333	12.4667	6.26667	0	27.8667	0	0	0	0	0	0	6.6
86.2667	12.4	0.874324	0.125676	0.304022	1	1	1	0.748649	23.2333	39.9333	23.1	63.0333	12.4	0	0	0	195.6	56.5	10.6667	41.4	143.533	5.16667	20.8667	30.4667	1.83333	0	9.83333	0.0333333	0	0	0	5.86667	10.3333	0	13.3333	16.2667	0	0	0	0	0	0	0	23.1	0	0	0	0	4.05556
132.233	39.8	0.768649	0.231351	0.238494	0.474021	1	0.577594	0.537299	24.6667	69.0333	22.9667	92	15.1667	24.6333	0	24.6333	122.067	122.433	17.0667	105	0	3.13333	21.7667	97.5333	2.8	7.8	5.73333	5	0	0	4.1	7.36667	0	16.2667	15.3667	37.4	0	17.1	7.53333	0	22.9667	0	0	0	0	0	0	0	12.8833
77.2333	30.2667	0.71845	0.28155	-0.0259887	1		1	0.436899	28.7333	48.5	0	48.5	30.2667	0	0	0	194.8	148.567	10.1	36.4667	148.233	7.8	7.36667	133.4	7.63333	5.26667	14.9	0.933333	7.6	8.4	12.7	1.56667	23.0333	0	0	18.1	0	0	0	0	0	0	0	0	0	0	0	0	6.13333
179.633	20	0.899816	0.100184	0.402469	0.786679	1	0.900712	0.799633	28.4	66.1667	85.0667	151.233	12.1	7.9	0	7.9	76.0333	209.733	26.2667	49.7667	0	2.36667	0	207.367	0	0	11.1	14.6	0	0	0.733333	6.76667	13.7333	30.6333	7.73333	0	7.9	0	0	0	41.8667	23.0333	0	20.1667	0	0	0	0	18.5333
128.433	18.9333	0.871522	0.128478	0.14966	0.824943	1	0.889683	0.743045	16.9	67.0667	43.1333	110.2	12.5	6.43333	0	6.43333	128.467	127.367	14.7333	55.3333	58.4	10.6333	7.6	109.133	3.1	1.53333	2.76667	0.666667	0	5.03333	5.43333	2.03333	17.6667	15.8	6.5	17.2667	0	6.43333	0	0	0	0	0	21.9333	0	0	0	0	6.92222
119.733	22.8	0.840037	0.159963	0.166512	0.748535	1	0.852546	0.680075	20.9	54.7	44.1333	98.8333	14.9333	7.86667	0	7.86667	132.9	152.967	23.4667	39.6	69.8333	10.7	27.4333	114.833	0.8	3.16667	3.9	4	0	3.86667	4.96667	0.7	13.4333	17.6	0	14.8667	0	0	7.86667	0	19.3	0	24.8333	0	0	0	0	0	11.1778
67.3667	27.5667	0.709621	0.290379	0.204425	1		1	0.419242	41.7333	25.6333	0	25.6333	27.5667	0	0	0	158.4	260.267	15.6	42.2667	100.533	9.83333	30.7	219.733	15.2	16.7333	5.16667	4.63333	5.96667	4.23333	12.9333	2.76667	0	10.7333	7.53333	7.36667	0	0	0	0	0	0	0	0	0	0	0	0	1.9
117.867	46.8	0.715789	0.284211	0.138587	0.451176	1	0.547591	0.431579	27.9333	67.8667	19.9333	87.8	21.1333	25.6667	0	25.6667	178.1	232.267	25.6	85.3667	67.1333	4.3	58.9667	169	13.7	2.9	5.96667	4.76667	3.2	10.2667	2.56667	4.16667	7.86667	9.13333	20.5	30.3667	0	14.9667	0	0	19.9333	0	0	0	0	0	0	0	8.3
181.067	54.8667	0.767448	0.232552	0.136045	-0.0237184	1	0.548126	0.534897	13.5	42.5333	110.267	152.8	10.2667	44.6	0	44.6	118.267	174.5	12.0333	28.7	77.5333	2.7	0	171.8	0.0666667	7.56667	1.5	0	3.66667	3.56667	0	3.03333	0	6.36667	18.9333	0	6.23333	15.1667	10.6667	0	44.9	0	65.3667	0	0	0	0	0	22.4833
131.667	42.4	0.756415	0.243585	-0.22231	0.46158	1	0.74981	0.51283	16.5	44.7	70.4667	115.167	25.9333	16.4667	0	16.4667	126.567	202.8	11.9	61.1333	53.5333	11.5333	44.5	146.767	0	3.26667	5.36667	7.86667	5.96667	8.56667	0	5.96667	0	32.4	12.3	0	0	0	9.46667	7	33.5667	0	0	36.9	0	0	0	0	33.5667
117.567	81.3	0.591183	0.408817	-0.184211	0.197249	0.475931	0.320846	0.182367	8.26667	55.1333	54.1667	109.3	12	36.9667	19.2333	56.2	150.7	206.367	11.9	49.1667	89.6333	5.9	29.0667	171.4	0.433333	0.833333	0	4.66667	3.93333	6.26667	0	0.0333333	6.06667	0	23.5667	25.5	11.5	11.0333	0	0	25.2333	28.9333	0	0	0	0	19.2333	0	10.5778
175	42.1	0.80608	0.19392	0.3608	0.684273	1	0.768849	0.61216	38.5333	95.1333	41.3333	136.467	18.1	17.8333	0	17.8333	92.2333	254.4	31.8667	60.3667	0	3.6	0	250.8	10.0333	7.6	11.9333	4.9	12.6333	2	1.7	1.3	23.6667	19.9333	10.1667	20.1333	0	6.16667	0	0	0	0	20.5667	20.7667	0	0	0	0	5.61667
119.533	68.3667	0.636154	0.363846	0.355253	0.0294291	1	0.202997	0.272308	28.1667	58.3	24.6667	82.9667	13.4	54.9667	0	54.9667	179.5	208.067	12.7667	67.0333	99.7	6.8	35.8333	165.433	15.5333	3.16667	0.533333	6.36667	3.56667	8.56667	1.26667	0	25.7667	6.23333	7.73333	10.7	0	10.8	9.83333	13.2333	0	24.6667	0	0	0	0	0	0	5.1625
[truncated: 14 more columns]

## Sheet: Figure 3 ICR SP
Stimulus1TotalTime	Stimulus2TotalTime	Stimulus1PrecentOfTotal	Stimulus2PrecentOfTotal	RDI0_6ForTable	RDI7_19ForTable	RDI20_MaxForTable	RDI7_MaxForTable	RDITotalForTable	TotalTimeStim1_0to6secInteractions	TotalTimeStim1_7to19secInteractions	TotalTimeStim1_20toMaxsecInteractions	TotalTimeStim1_7toMaxsecInteractions	TotalTimeStim2_0to6secInteractions	TotalTimeStim2_7to19secInteractions	TotalTimeStim2_20toMaxsecInteractions	TotalTimeStim2_7toMaxsecInteractions	IntervalsTimeStim1_Total	IntervalsTimeStim2_Total	IntervalsTimeStim1_0to5secIntervals	IntervalsTimeStim1_6to20secIntervals	IntervalsTimeStim1_21toMaxsecIntervals	IntervalsTimeStim2_0to5secIntervals	IntervalsTimeStim2_6to20secIntervals	IntervalsTimeStim2_21toMaxsecIntervals	TotalTimeStim1_0to6_Interactions_Minute1	TotalTimeStim1_0to6_Interactions_Minute2	TotalTimeStim1_0to6_Interactions_Minute3	TotalTimeStim1_0to6_Interactions_Minute4	TotalTimeStim2_0to6_Interactions_Minute1	TotalTimeStim2_0to6_Interactions_Minute2	TotalTimeStim2_0to6_Interactions_Minute3	TotalTimeStim2_0to6_Interactions_Minute4	TotalTimeStim1_7to19_Interactions_Minute1	TotalTimeStim1_7to19_Interactions_Minute2	TotalTimeStim1_7to19_Interactions_Minute3	TotalTimeStim1_7to19_Interactions_Minute4	TotalTimeStim2_7to19_Interactions_Minute1	TotalTimeStim2_7to19_Interactions_Minute2	TotalTimeStim2_7to19_Interactions_Minute3	TotalTimeStim2_7to19_Interactions_Minute4	TotalTimeStim1_20toMax_Interactions_Minute1	TotalTimeStim1_20toMax_Interactions_Minute2	TotalTimeStim1_20toMax_Interactions_Minute3	TotalTimeStim1_20toMax_Interactions_Minute4	TotalTimeStim2_20toMax_Interactions_Minute1	TotalTimeStim2_20toMax_Interactions_Minute2	TotalTimeStim2_20toMax_Interactions_Minute3	TotalTimeStim2_20toMax_Interactions_Minute4	Stimulus1MeanBoutLengthAlongTimeMinute1
110.967	59.2333	0.651978	0.348022	-0.302498	0.289404	1	0.466832	0.303956	12.5667	64.9	33.5	98.4	23.4667	35.7667	0	35.7667	189.033	162.533	7.96667	46.2	134.867	13.9667	55.2333	93.3333	2.66667	0.1	5.43333	0	7.63333	0.966667	11.6667	1.8	28.1333	11.5667	18.6	6.6	26.3	0	9.46667	0	0	33.5	0	0	0	0	0	0	7.7
210.267	84.0667	0.714383	0.285617	-0.308642	-0.474081	0.609502	0.471716	0.428766	5.6	9.3	195.367	204.667	10.6	26.0667	47.4	73.4667	89.7333	151.333	1.96667	39.5667	48.2	1.7	15.7667	133.867	5.23333	0	0.366667	0	0	5.66667	4.93333	0	0	9.3	0	0	15.1	0	10.9667	0	81.1	32.7667	48.8667	0	0	0	0	47.4	28.7778
145.3	106.933	0.576054	0.423946	-0.35167	0.102894	0.466894	0.27947	0.152108	16.5	57.1667	71.6333	128.8	34.4	46.5	26.0333	72.5333	154.7	119.267	10.5333	29.6333	114.533	18.7	41.9	58.6667	0.166667	8.63333	7.03333	0.666667	15.3333	10.1	0	8.96667	27.2333	18.3667	0	0	7.03333	11.8667	10.7333	10.1667	0	0	32.6	0	0	0	0	26.0333	6.85
151.167	91.4333	0.623111	0.376889	-0.319614	0.278116	1	0.399965	0.246221	17.6333	101.333	32.2	133.533	34.2	57.2333	0	57.2333	148.833	151.467	21.2	65.8	61.8333	19.4667	36.8333	95.1667	3.76667	8.36667	0	5.5	5.13333	9.13333	4.93333	10.9	41.9	14.1667	26.6667	0	0	11.0333	27.2667	18.9333	0	0	0	32.2	0	0	0	0	9.13333
208.4	42.3667	0.831051	0.168949	-0.95092	1	0.684437	0.735167	0.662103	0.266667	38.5667	169.567	208.133	10.6	0	31.7667	31.7667	91.6	132.733	7.5	16.2667	67.8333	1.36667	18.2	113.167	0	0	0	0.266667	0	5.16667	0.966667	4.46667	0	0	38.5667	0	0	0	0	0	61.3667	48.7	0	26.9	0	0	0	31.7667	61.3667
147.067	63.5667	0.698212	0.301788	-0.335821	0.485961	1	0.64636	0.396423	17.8	80.2667	49	129.267	35.8	27.7667	0	27.7667	152.933	169.4	18.4	107.333	27.2	15.1667	63.4333	90.8	5.13333	2.53333	1.16667	1.73333	5.4	8.76667	8.43333	9.23333	11.3667	7.2	18.4	16.3	9.06667	18.7	0	0	25.9	0	0	23.1	0	0	0	0	8.48
161.233	80.6667	0.666529	0.333471	0.126984	-0.320881	1	0.366299	0.333058	18.9333	33.9333	108.367	142.3	14.6667	66	0	66	132.933	190.567	20.4333	44.8667	67.6333	9.93333	30.2667	150.367	0	6.46667	0.533333	8.1	3.73333	10.9333	0	0	6.43333	6.13333	14.1667	7.2	0	0	17.4333	23.8667	59.1333	25.4	0	0	0	0	0	0	21.8556
138	75.5	0.64637	0.35363	0.275276	0.804928	-0.162149	0.302888	0.29274	50.0333	58.6	29.3667	87.9667	28.4333	6.33333	40.7333	47.0667	157.333	207.067	27.5	39.0667	90.7667	11.3	75	120.767	2.86667	14.8667	5.16667	18.7667	8.43333	0.2	5.36667	11.8	34.0667	8.2	0	0	6.33333	0	0	0	0	0	29.3667	0	0	20.8333	0	0	6.15556
221.767	31.1333	0.876895	0.123105	-0.251128	0.659098	1	0.850332	0.753789	8.3	84.0333	129.433	213.467	13.8667	17.2667	0	17.2667	78.2333	220.867	11.3667	23.9333	42.9333	1.06667	8.43333	211.367	4.93333	0	0	1.6	5.93333	0	5.63333	0	17.1	17.0667	49.8667	0	0	6	0	0	23.6	31.9333	0	73.9	0	0	0	0	11.4083
185.267	35.7667	0.838184	0.161816	-0.0383352	0.689073	1	0.788115	0.676369	14.6333	108.467	60.0333	168.5	15.8	19.9667	0	19.9667	94.7667	215.867	16.2	55.0667	23.5	2.46667	6.56667	206.833	0	7.73333	3.23333	0	0	0	7.66667	2.63333	16.9333	37.3333	20.0333	16.2667	6.03333	0	0	0	39.5333	0	0	20.5	0	0	0	0	18.8222
176.533	48.8667	0.7832	0.2168	0.595819	0.411281	1	0.535574	0.5664	61.0667	80.0667	30.3667	110.433	15.4667	33.4	0	33.4	119.667	125.833	34.7333	84.9333	0	8.83333	8.3	108.7	28	1.8	3.36667	9.8	0	6.1	0	5.36667	24.8	11.2333	31.1	12.9333	0	0	6.56667	16.8	0	30.3667	0	0	0	0	0	0	4.06154
190.467	49.5	0.793721	0.206279	0.119504	1	0.504923	0.738193	0.587443	33.1	84.4667	71.3333	155.8	26.0333	0	23.4667	23.4667	107.033	227.1	38.1667	33.3	35.5667	12.7333	58.7333	155.633	5.83333	3.03333	7.7	8.26667	1.33333	5	1.23333	4.13333	26.5	0	43.8	0	0	0	0	0	27.9	20.5	0	22.9333	0	23.4667	0	0	10.0389
193.233	49	0.797716	0.202284	0.218815	0.792014	1	0.827782	0.595431	58.3	100.233	23.2333	123.467	37.3667	11.6333	0	11.6333	106.267	189.167	37.1333	48.8667	20.2667	8.53333	86.5	94.1333	12.7333	14.4667	10.2	13.0333	2.3	7.7	16.4667	6.73333	25.8667	17	19.2333	24.2	0	0	0	0	23.2333	0	0	0	0	0	0	0	8.83333
182.8	69.8	0.723674	0.276326	0.338217	0.253939	1	0.460571	0.447348	18.2667	102.133	62.4	164.533	9.03333	60.7667	0	60.7667	94.1333	229.7	30.3667	25.1	38.6667	9.33333	10.0333	210.333	0	11.9	4.83333	0	6.4	2.1	0.533333	0	50.6	28.1667	16.2333	7.13333	0	0	6.76667	14.0667	0	19.4333	22.6667	20.3	0	0	0	0	12.65
197.367	37.5667	0.840096	0.159904	0.166181	0.835323	1	0.891467	0.680193	40	99.9333	56.3333	156.267	28.6	8.96667	0	8.96667	102.067	195.9	34.1333	67.9333	0	14.7333	25.7333	155.433	6.76667	3.2	17	0.9	2.23333	14.4333	3.66667	8.1	49.0333	21.7	6.26667	0	0	0	8.96667	0	0	0	21.3333	35	0	0	0	0	7.97143
181.033	37.6	0.828023	0.171977	0.212528	0.847338	1	0.870225	0.656045	45.1667	100.033	19.1	119.133	29.3333	8.26667	0	8.26667	116.567	221.4	37.2333	56.3	23.0333	16.9667	48.3	156.133	13.3	5.1	9.6	14	4.7	2.6	0.766667	12.1333	18.3667	51.9333	11.2333	6.73333	0	0	8.26667	0	19.1	0	0	0	0	0	0	0	8.46111
154.167	79.3	0.660337	0.339663	-0.000328839	0.566995		0.566995	0.320674	50.6667	103.5	0	103.5	50.7	28.6	0	28.6	135.467	203.867	15.4333	98.8	21.2333	12.9333	51.8333	139.1	22.6	3.86667	6.56667	8.1	12.5	10.4	2.9	13.6667	15.9333	37.5333	25.4333	24.6	0	0	15.5	6.06667	0	0	0	0	0	0	0	0	3.85333
229.433	32.7333	0.875143	0.124857	0.234225	0.66422	1	0.846019	0.750286	19.2333	86.9	123.3	210.2	11.9333	17.5333	0	17.5333	66.0333	228.667	29.7	36.3333	0	3.73333	42.4	182.533	5.93333	0	1.6	2.06667	3.6	1.66667	0.5	1.96667	19.6	40.1333	0	27.1667	0	0	0	17.5333	21.0667	20.3667	44.0667	37.8	0	0	0	0	7.76667
176.933	48.3333	0.785439	0.214561	0.0486815	0.757	1	0.786043	0.570879	34.4667	123.4	19.0667	142.467	31.2667	17.0667	0	17.0667	120.367	156.167	26.3667	61.3	32.7	5.96667	46.2333	103.967	6.46667	0	11.4667	12.3667	0	4.46667	10.8333	10.7333	56.1333	17.8333	23	8.9	0	0	0	0	0	19.0667	0	0	0	0	0	0	8.94286
171.867	46.8	0.785976	0.214024	0.0234694	0.82269		0.82269	0.571951	33.4333	138.433	0	138.433	31.9	13.4667	0	13.4667	115.733	195.933	21.1667	52.3	42.2667	9.83333	45.4667	140.633	2.3	9.1	3.16667	6.96667	0	1.3	13.3667	12.1	45.9333	38.1667	27.4333	8.16667	7.16667	0	0	6.3	0	0	0	0	0	0	0	0	9.64667
228	15.5667	0.936089	0.0639113	0.591716	0.902051	1	0.935852	0.872177	35.8667	123.633	68.5	192.133	9.2	6.36667	0	6.36667	65.1333	242.633	32.5667	32.5667	0	9.96667	7.2	225.467	14.3333	2.3	9.4	0.0333333	2.53333	0	0.6	0.166667	6.26667	28.9	20.3	56.5333	6.36667	0	0	0	23.7667	23.2	21.5333	0	0	0	0	0	8.87333
99.5333	20.0333	0.832451	0.167549	0.238806	0.787999		0.787999	0.664901	16.6	82.9333	0	82.9333	10.2	9.83333	0	9.83333	54.5	81.3333	19.1667	35.3333	0	2.2	0	79.1333	0	0	5.73333	2.6	0	0	0	7.13333	0	0	31.5	29.9	0	0	0	9.83333	0	0	0	0	0	0	0	0	0
88.7667	120.933	0.423303	0.576697	-0.0758035	-0.2875		-0.2875	-0.153394	50.8	34.2	0	34.2	59.1333	61.8	0	61.8	189.267	172.767	32.3	61.1333	95.8333	19.2333	87.0333	66.5	4.23333	4	18.0333	14.8333	19.7667	10.9333	10.7	1.63333	9.13333	25.0667	0	0	15.8333	0	21.4	17.3	0	0	0	0	0	0	0	0	3.34167
[truncated: 14 more columns]

## Sheet: Figure 4 C57 Mice SNP
Stimulus1TotalTime	Stimulus2TotalTime	Stimulus1PrecentOfTotal	Stimulus2PrecentOfTotal	Compartment1TotalTime	Compartment2TotalTime	RDI0_6	RDI7_19	RDI20_Max	RDITotal	TotalTimeStim1_0to6secInteractions	TotalTimeStim1_7to19secInteractions	TotalTimeStim1_20toMaxsecInteractions	TotalTimeStim2_0to6secInteractions	TotalTimeStim2_7to19secInteractions	TotalTimeStim2_20toMaxsecInteractions	IntervalsTimeStim1_Total	IntervalsTimeStim2_Total	IntervalsTimeStim1_0to5secIntervals	IntervalsTimeStim1_6to20secIntervals	IntervalsTimeStim1_21toMaxsecIntervals	IntervalsTimeStim2_0to5secIntervals	IntervalsTimeStim2_6to20secIntervals	IntervalsTimeStim2_21toMaxsecIntervals	TotalTimeStim1_0to6_Interactions_Minute1	TotalTimeStim1_0to6_Interactions_Minute2	TotalTimeStim1_0to6_Interactions_Minute3	TotalTimeStim1_0to6_Interactions_Minute4	TotalTimeStim2_0to6_Interactions_Minute1	TotalTimeStim2_0to6_Interactions_Minute2	TotalTimeStim2_0to6_Interactions_Minute3	TotalTimeStim2_0to6_Interactions_Minute4	TotalTimeStim1_20toMax_Interactions_Minute1	TotalTimeStim1_20toMax_Interactions_Minute2	TotalTimeStim1_20toMax_Interactions_Minute3	TotalTimeStim1_20toMax_Interactions_Minute4	TotalTimeStim2_20toMax_Interactions_Minute1	TotalTimeStim2_20toMax_Interactions_Minute2	TotalTimeStim2_20toMax_Interactions_Minute3	TotalTimeStim2_20toMax_Interactions_Minute4	TransitionsAlongTimeInMinutes_Minute1	TransitionsAlongTimeInMinutes_Minute2	TransitionsAlongTimeInMinutes_Minute3	TransitionsAlongTimeInMinutes_Minute4	TransitionsAlongTimeInMinutes_Minute5
168.567	54.8333	0.754551	0.245449	208.4	90.8667	-0.147858	0.626681	1	0.509102	23.5333	100.8	39.7333	31.7	23.1333	0	110.4	226.533	16.2333	94.1667	0	7.63333	50.3333	168.567	0	6.13333	5.06667	8.43333	0	6.93333	6.36667	11.7667	39.7333	0	0	0	0	0	0	0	1	3	5	6	4
96	50.5333	0.655141	0.344859	134.1	165.967	-0.61793	1	1	0.310282	11.9333	63.8667	20.2	50.5333	0	0	125	225.933	8.2	45.4	71.4	25.1333	71.9333	128.867	2.36667	2.96667	0.766667	5.83333	24.9333	7.06667	7.56667	6.86667	0	0	0	20.2	0	0	0	0	3	5	4	3	1
172.933	83.5667	0.674204	0.325796	193.467	106.467	-0.625636	0.357868	0.475959	0.348408	6.13333	17.8333	136.6	26.6333	8.43333	48.5	121.967	109.133	4	17.3333	100.633	10.8333	31.1	67.2	2.33333	3.8	0	0	5.9	4.23333	0	15.5667	43.8667	0	31.8	24.7	0	24.9333	23.5667	0	1	3	2	2	2
177.533	70.9667	0.71442	0.28558	208.167	92	0.104523	0.38515	1	0.42884	36.6333	92.9667	19.1	29.7	41.2667	0	121.567	167.867	18.9333	28.7	73.9333	7.56667	32.5333	127.767	6.4	5.23333	10.7333	10.3333	1.5	5.66667	6.66667	12.1667	0	0	0	19.1	0	0	0	0	6	1	1	2	2
139.767	96.6333	0.59123	0.40877	178.833	121.133	0.470103	0.770804	-0.356574	0.182459	23.7667	83.7	32.3	8.56667	10.8333	68.1	148.833	130.767	29.7667	37.6667	81.4	7.06667	0	123.7	11.2333	9.83333	0	2.7	0	2.83333	1.73333	0	0	32.3	0	0	0	0	68.1	0	2	2	1	1	2
160.667	37.9	0.809132	0.190868	213.167	86.8667	0	0.859318	1	0.618264	31.4333	85.4667	30.4	31.4333	6.46667	0	130.933	221.4	13.9	74.9	42.1333	8.43333	35.6333	177.333	8.73333	11.8667	8.93333	1.9	12.8667	1.4	3.6	12.4	0	30.4	0	0	0	0	0	0	3	4	4	4	2
117.267	52.3667	0.691295	0.308705	198	102.1	-0.198512	0.808033	1	0.38259	28.7333	88.5333	0	42.9667	9.4	0	181.1	197.967	18.5667	84.9	77.6333	18.4333	18	161.533	3.5	5.53333	0.566667	5.3	5.36667	18.7333	11.5667	5.56667	0	0	0	0	0	0	0	0	2	5	2	3	2
124.267	84.7	0.594672	0.405328	167.567	131.667	0.0577617	0.379845	1	0.189344	29.3	74.1667	20.8	26.1	33.3333	0	125.8	203.333	25.3	36.5333	63.9667	12.4333	41.6667	149.233	1.4	16.7	0	7.83333	5.6	6	8.03333	0	0	0	0	20.8	0	0	0	0	3	4	1	0	1
90.3333	60.1	0.600487	0.399513	176.8	123.267	0.0111076	0.355263	1	0.200975	53.1	17.1667	20.0667	51.9333	8.16667	0	163.133	231.1	25.1667	112.1	25.8667	22.2	30.3333	178.567	10.1	10.7	15.8	16.1667	11.8333	8.73333	11.4667	6.36667	20.0667	0	0	0	0	0	0	0	3	2	4	4	3
102.9	85.9333	0.544925	0.455075	182.667	117.133	0.252632	-0.00531469	-1	0.08985	43.6333	59.2667	0	26.0333	59.9	0	152.367	160.4	24.1	73.6333	54.6333	13.1333	43.9333	103.333	16.8333	4.83333	6.46667	8.2	3.33333	9.8	4.63333	5.8	0	0	0	0	0	0	0	0	3	4	1	4	1
100.767	51.9	0.660044	0.339956	226	74.2333	0.078	0.541204	0.0506536	0.320087	35.9333	64.8333	0	30.7333	19.3	0	188.033	161.333	21.1333	79.9	87	8.96667	31.3	121.067	11.3	2.66667	3.5	6.86667	11.6	5.36667	8.8	0.133333	0	0	0	0	0	0	0	0	3	4	5	2	2
128.4	49	0.723788	0.276212	185.833	111.333	-0.310958	0.550098	1	0.447576	11.6333	92.5667	24.2	22.1333	26.8667	0	103.133	214.167	11.6667	28.7333	62.7333	13.0667	22.2333	178.867	4.8	0.733333	0	6.1	1.43333	4.5	5.13333	6.26667	24.2	0	0	0	0	0	0	0	2	2	3	2	0
93.7333	145.467	0.391862	0.608138	124.833	175.133	0.163908	-0.0734463	1	-0.216276	36.3333	57.4	0	26.1	66.5	52.8667	158.4	137.9	26.3667	11.7	120.333	18.1667	18.3667	101.367	20.6333	2.16667	7.83333	0	5.6	12.4667	1.7	6.33333	0	0	0	0	0	52.8667	0	0	3	2	3	2	1
126.4	89.1333	0.586452	0.413548	174.333	123.567	0.225468	0.335434	-0.443894	0.172904	27.2667	77.7	21.4333	17.2333	38.6667	19.3667	155.867	194.9	23.8333	33.2333	98.8	9.26667	17.3	168.333	3.26667	0.0333333	6.73333	7.7	0.933333	9.36667	6.93333	0	0	0	0	21.4333	0	0	0	0	3	3	2	1	2
93.1	60.4333	0.606383	0.393617	135.267	165.767	-0.198817	0.670406	0.243152	0.212766	36.1333	32.2667	20.3	54.0667	6.36667	0	205.3	186.767	15.1333	32.6	157.567	31.6333	79.5333	75.6	6.9	10.9333	0	3.8	0.833333	18.4	4.1	23	20.3	0	0	0	0	0	0	0	3	5	1	4	1
207.533	23.6333	0.897765	0.102235	238.7	60.4333	-0.159353	0.417673	-0.588095	0.79553	6.06667	37.1667	162.967	8.36667	15.2667	0	76.9667	88.2667	9.93333	19.5333	47.5	0.966667	32.4333	54.8667	5.16667	0	0	0	3.2	4.9	0	0	27.2333	46.4667	89.2667	0	0	0	0	0	4	2	0	0	4
80.7667	133.633	0.37671	0.62329	119.1	180.2	0.203125	-0.341053	0.0341151	-0.24658	30.8	29.4	20.5667	20.4	59.8333	53.4	199.233	166.067	1.96667	65.1	132.167	14.5	104.8	46.7667	0.7	10	9.6	4.93333	7.8	6.43333	1.6	1.7	0	0	0	0	0	0	25.7667	27.6333	4	4	5	3	4
153.633	105.967	0.591808	0.408192	164.067	135.833	-0.159394	-0.101367	-1	0.183616	15.7333	26.3	85.4667	21.7	32.2333	52.0333	131.167	161.033	3.6	29.8333	97.7333	3.86667	42.4	114.767	3.63333	4.66667	2.23333	5.2	16.3667	0	5.33333	0	0	30.3333	0	55.1333	26.7333	0	25.3	0	5	1	3	1	1
40.9	122.2	0.250766	0.749234	98.1333	199.567	-0.29347	-0.736527	0.257732	-0.498467	32.1	8.8	0	58.7667	58	0	252.533	161.1	12.4667	77.0333	163.033	27.7	112.033	21.3667	9.9	2.96667	9.73333	6.1	8.73333	10.8333	12.1333	17.2	0	0	0	0	0	0	0	0	7	4	6	4	3
58.0667	148.367	0.281285	0.718715	106.067	195.567	0.239471	-0.400224	0.409135	-0.437429	17.1667	17.8333	23.0667	10.5333	41.6333	88.9333	191.033	146.5	8.03333	64.5	118.5	5.76667	82.9667	57.7667	12.2667	1.3	3.26667	0	5.9	2.6	1.76667	0.266667	0	23.0667	0	0	0	0	54.0333	0	4	6	3	0	2
64.9333	45.2667	0.589232	0.410768	151.1	149.633	-0.17232	0.460699	-1	0.178463	20.3333	44.6	0	28.8	16.4667	0	214.2	234.867	12.1667	37.9667	164.067	10.5667	45.3667	178.933	2.16667	4.13333	5.03333	2.73333	6.66667	6.4	0	8.33333	0	0	0	0	0	0	0	0	1	2	1	3	2
114.5	86.4333	0.569841	0.430159	154	147.467	0.353271	0.130519	1	0.139681	24.1333	58.0333	32.3333	11.5333	44.6333	30.2	167.9	200.633	12.3	56.1333	99.4667	10.2667	54.2667	136.1	16.3	7.83333	0	0	8.5	0	2.73333	0	0	0	32.3333	0	0	0	0	30.2	6	3	2	1	3
72.7667	99.0667	0.423472	0.576528	141.367	160.333	-0.223691	0.0800377	1	-0.153055	26.4333	38.2333	0	41.6667	32.5667	24.8333	223.133	167.2	9.53333	86.4667	127.133	14.5	68.4333	84.2667	14.6667	7.66667	3.2	0	10.9	16.3667	6.83333	7.56667	0	0	0	0	0	0	0	24.8333	6	3	2	2	3
122.967	87.6	0.58398	0.41602	169.3	130.067	-0.182437	0.308365	1	0.167959	22.0333	62.3	38.6333	31.8667	32.9333	22.8	172.233	189.167	15.4667	21.8333	134.933	17.0667	47.9667	124.133	14.0667	0.133333	4.83333	3	12.3	7.53333	1.6	4.06667	0	0	19.6	19.0333	0	0	0	22.8	6	2	2	2	2
127.733	80.2333	0.614201	0.385799	182.667	117.067	0.0256641	0.268367	0.677648	0.228402	37.9667	41.4333	48.3333	36.0667	23.9	20.2667	169.7	207.367	24.9	99.4	45.4	4.9	132.867	69.6	2.83333	11.6667	4.26667	9.53333	10.8667	8.53333	7.5	8	0	23.7	0	24.6333	0	0	0	0	5	5	5	5	5
111.533	106.067	0.512561	0.487439	154.1	145.633	0.135186	0.629376	-0.159698	0.0251225	40.1667	71.3667	0	30.6	16.2333	59.2333	183.667	189.867	11.4	102.1	70.1667	2.6	101.8	85.4667	16	7.03333	3.53333	4.56667	5.46667	14	8.56667	2.56667	0	0	0	0	0	0	19.5333	0	5	8	5	4	3
81.7	117	0.411173	0.588827	130.233	172.033	-0.0214286	-0.369083	1	-0.177655	27.4	35.1	19.2	28.6	76.1667	0	195.967	158	9.63333	39.3	147.033	15.2667	54.1	88.6333	4.53333	11.1	7.33333	4.43333	6.53333	0.666667	7.76667	4.3	0	0	0	0	0	0	0	0	4	3	4	2	2
221.133	12.4	0.946903	0.0530973	274.3	25.0667	0.542998	0.915742	1	0.893805	20.9333	140.967	45.8333	6.2	6.2	0	76.0333	14.3	42.9	33.1333	0	0	14.3	0	5.2	6.7	2.83333	4.9	0	1.9	0	4.3	0	21.8667	23.9667	0	0	0	0	0	0	4	0	2	0
130.5	60.7333	0.682412	0.317588	181.567	117.967	-0.279373	0.530658	1	0.364825	18.4	91.5333	19.3	32.6667	28.0667	0	149.133	218.767	10.2333	58.9	80	9.63333	27.2	181.933	6.6	0	4.7	5.8	6.9	9.83333	7.86667	4.46667	0	0	19.3	0	0	0	0	0	2	4	2	3	2
184.667	79.3667	0.699407	0.300593	202.8	96.5667	-0.124539	0.189374	1	0.398813	19.8	23.1333	141.733	25.4333	15.7667	27.2333	103.567	198.433	5.4	64.9667	33.2	5.7	14.1667	178.567	0	2.53333	4.8	10.7667	7.96667	7.93333	4.06667	0	65.6333	0	45.4333	0	0	0	0	27.2333	4	3	3	3	3
84.9	104.2	0.448969	0.551031	149.267	151.367	-0.295577	0.112945	0.426264	-0.102062	21.7667	42.7	20.4333	40.0333	34.0333	28.2	208.567	131.067	16.1	24.5667	167.9	22.4333	39.8667	68.7667	15.5333	1	2.26667	0.133333	12.8667	4.73333	12.1667	10.2667	0	0	0	0	0	0	0	28.2	6	2	3	1	0
122.4	103.933	0.540795	0.459205	161.5	138.167	-0.257758	-0.056163	1	0.0815906	19.5333	63.3	39.5667	33.1	70.8333	0	152.067	192.7	21.7333	24.3333	106	20.4667	34.4	137.833	10.6667	4.6	0	4.26667	6.23333	17.7	3.33333	3.6	0	0	0	39.5667	0	0	0	0	5	2	1	1	1
125.5	72	0.635443	0.364557	177.733	125.167	0.237086	0.175328	1	0.270886	15.5667	74.6333	35.3	9.6	52.3667	0	149.9	221.467	8.9	50.8333	90.1667	9.36667	18.4333	193.667	0.133333	3.46667	2.4	5.26667	4.96667	2.76667	1.86667	0	0	0	0	35.3	0	0	0	0	3	4	4	0	4
114.467	82.6667	0.580656	0.419344	150.5	149.7	-0.0823529	0.288209	1	0.161312	24.7	89.7667	0	29.1333	49.6	0	179.6	174.633	12.1333	60.2333	107.233	15.1333	36.3667	123.133	8.3	8.06667	4.16667	0	8.5	10.3667	0	5.16667	0	0	0	0	0	0	0	0	5	5	3	2	1
190.233	52.8	0.782746	0.217254	219.6	79.6667	0.195972	-0.197302	0.171644	0.565492	25.7333	23.8	127.233	17.3	35.5	0	82.3	181.067	14.5333	25.3	42.4667	5.3	0	175.767	6.36667	15.0333	4.33333	0	6.46667	0	4.93333	0	0	22.8	62.3	42.1333	0	0	0	0	2	2	2	2	1
162.3	27.4667	0.855261	0.144739	235.9	64.2333	0.411411	0.706208	1	0.710522	23.5	102.6	36.2	9.8	17.6667	0	118.8	132.933	20.8667	49.3	48.6333	0	21.4667	111.467	10.7667	8.56667	0	4.16667	4.43333	0	5.36667	0	0	0	0	36.2	0	0	0	0	4	2	2	0	0
159.267	68.3	0.699868	0.300132	203.533	96.9	-0.0591716	0.56131	1	0.399736	15.9	87.4333	55.9333	17.9	24.5667	22.5	129.2	175.233	18.6667	44.9	65.6333	7.96667	35.9667	131.3	2.66667	7.36667	0	0	1.53333	1.03333	7.7	7.1	0	0	31	0	0	0	22.5	0	2	5	2	2	2
198.567	16.3333	0.923996	0.0760043	247.767	57.9	0.385567	0.834125	1	0.847991	22.4	70.7667	100.167	9.93333	6.4	0	80.2333	154.667	15.7667	64.4667	0	3.16667	0	151.5	12.4333	0.8	5.7	0	0.433333	9.5	0	0	19.1333	0	36.9667	44.0667	0	0	0	0	2	2	0	2	0
125.233	59.8333	0.676693	0.323307	177.9	112.933	0.406667	0.177255	1	0.353386	49.2333	55.9	20.1	20.7667	39.0667	0	159.933	182.067	22.3667	71.8333	65.7333	18.4667	38.2333	125.367	10.8	11.6333	6.9	6.23333	9.9	3.13333	3.83333	3.9	0	0	0	0	0	0	0	0	4	3	1	2	1
150.3	23.1667	0.866449	0.133551	220.133	79.2333	0.472401	0.792018	1	0.732898	38.2333	81.5667	30.5	13.7	9.46667	0	124	118	23	80.5	20.5	10.0667	0	107.933	15.6	10.8667	5.93333	2.76667	11.6	1.23333	0	0	0	0	0	30.5	0	0	0	0	4	4	0	0	3
136.8	100.667	0.576081	0.423919	178.533	121.5	0.306748	-0.518162	-1	0.152162	14.2	15.0333	64.7333	7.53333	47.3667	45.7667	147.867	83.9	9.3	38.7	99.8667	9.36667	0	74.5333	10.0667	0	0.0666667	3.46667	0.233333	0	7.3	0	0	0	21.7333	43	0	45.7667	0	0	3	0	2	1	0
165.3	50.3333	0.766579	0.233421	222.967	76.7	0.217651	0.467494	0.152638	0.533158	27.1333	90.6667	43.4667	17.4333	32.9	0	125	206.2	23.1	74.6	27.3	7.5	8.06667	190.633	5.93333	15.1333	6.06667	0	5.83333	0	0.466667	11.1333	0	0	21.4333	0	0	0	0	0	5	0	2	3	1
120.7	36	0.770262	0.229738	197.9	101.633	0.34692	0.688097	-1	0.540523	49.5667	64.7667	0	24.0333	11.9667	0	176.833	232.067	15.7333	70.5333	90.5667	8.56667	29.5	194	14.6	20.4667	4.03333	4.7	15.3	2.76667	0	2.3	0	0	0	0	0	0	0	0	5	2	1	4	2
184.133	37.0667	0.832429	0.167571	236.1	63.0667	0.118511	0.671382	-0.137676	0.664858	19.0333	112.233	48.8667	15	22.0667	0	99.7333	191.933	19.6	58.5667	21.5667	4.83333	19.2	167.9	3.86667	0	5.73333	7.16667	6.46667	3.26667	0	5.26667	0	25.8	23.0667	0	0	0	0	0	1	4	0	4	0
186.067	49.6667	0.78931	0.21069	226.933	73.6333	0.171429	0.382499	1	0.57862	20.5	78.7333	85.4	14.5	35.1667	0	107.9	167.1	26.3333	12.3333	69.2333	4.73333	6.93333	155.433	9.96667	9.4	1.13333	0	5.36667	3.7	0.366667	5.06667	0	0	19.5333	65.8667	0	0	0	0	5	1	3	2	0
144.633	42.2333	0.773992	0.226008	218.2	81.9333	0.39322	0.309533	1	0.547984	27.4	57.4667	47.7	11.9333	30.3	0	153.2	193.5	31.2667	46	75.9333	4.46667	30.1333	158.9	12.8	4.26667	2.96667	0.433333	7.86667	1.8	0	2.26667	0	0	47.7	0	0	0	0	0	4	3	3	1	1
42.1333	82.9667	0.336797	0.663203	100.133	195	-0.144128	-0.598671		-0.326406	32.0667	10.0667	0	42.8667	40.1	0	210.933	215.967	12.2333	33.7	165	40.1667	82.4333	93.3667	3.13333	7.4	9.16667	1.83333	15.5333	7.36667	6.36667	11.6333	0	0	0	0	0	0	0	0	5	3	2	2	2
73.8667	141.467	0.343034	0.656966	102.133	197.633	-0.335855	-0.259864		-0.313932	26.3333	27.2	20.3333	52.9667	46.3	0	134.967	155.367	12.0667	49.1	73.8	23.6	42.6333	89.1333	8.13333	4.7	8.53333	4.96667	15.5333	23.4	4.83333	6.9	0	20.3333	0	0	0	0	0	0	7	4	1	2	0
59.9333	43.2	0.581125	0.418875	170.867	124.767	0.153724	0.2		0.16225	48.5333	11.4	0	35.6	7.6	0	195.233	251.5	29.8	76.6333	88.8	8.83333	113.967	128.7	18.3667	11.9	6.66667	5.26667	4.33333	7	7.33333	7.36667	0	0	0	0	0	0	0	0	3	4	5	4	2
81.2	93.5333	0.464708	0.535292	121.967	178.133	-0.290179	0.511238		-0.0705837	10.6	70.6	0	19.2667	22.8333	43.7667	209.1	181.533	8	73.1	128	7.7	71.4	102.433	1	3.73333	2.63333	1.8	5.13333	10.2	0.766667	0	0	0	0	0	0	22.2	0	21.5667	4	5	2	4	3
126.833	35	0.783728	0.216272	207.133	91.6	0.31	0.81592		0.567456	52.4	73	0	27.6	7.4	0	172.4	204.2	46.5333	102.567	23.3	13.3	41.3333	149.567	13.0667	16.8	7.73333	10.4	6.63333	1.8	6.6	8.03333	0	0	0	0	0	0	0	0	7	5	2	2	2
133.633	97.6333	0.577832	0.422168	174	128.167	-0.0654762	0.253616		0.155664	20.9333	65	47.7	23.8667	38.7	35.0667	147.967	197.2	11.9	17.8	118.267	13	24.0333	160.167	16	4.93333	0	0	8.93333	9.26667	0	3.76667	0	0	26.9333	20.7667	0	0	0	35.0667	4	1	1	1	2
99.2333	98.5333	0.50177	0.49823	144.333	155.833	0.00210881	0.191458		0.00353952	39.6	53.9333	0	39.4333	36.6	22.5	194.967	175.2	27.2	95.4667	72.3	10.4333	122.1	42.6667	6.23333	11.5333	18.7	1.56667	17.4667	3.6	8.36667	3.73333	0	0	0	0	0	0	0	22.5	7	5	6	5	2
97.4333	138.2	0.413496	0.586504	126.967	173.6	-0.283333	-0.0289206		-0.173009	1.43333	39.7333	56.2667	2.56667	42.1	74.2333	179.7	111.8	5.2	23.7333	150.767	7.83333	28.2333	75.7333	1.36667	0	0	0	1.4	0.9	0	0	0	56.2667	0	0	34.3667	0	0	39.8667	5	1	1	0	1
193.533	18.2	0.914043	0.0859572	256.633	43.2667	0.454	1		0.828086	48.4667	143.033	0	18.2	0	0	101.8	249.933	53.6	18.5667	29.6333	0	24.5667	225.367	4.36667	12	13.6667	13.5667	2.06667	4.6	5.03333	3.6	0	0	0	0	0	0	0	0	3	5	6	2	3
223	16.5	0.931106	0.0688935	265	34.7333	0.730086	0.856507		0.862213	43.8	125.067	47.9667	6.83333	9.66667	0	72.3667	228.633	36.1	36.2667	0	0.866667	37.1	190.667	6.46667	11.9	4.3	2.1	3.46667	1.1	2.26667	0	19.2	0	28.7667	0	0	0	0	0	4	3	4	1	1
117.633	47.3667	0.712929	0.287071	192.633	108.7	0.208556	0.389319		0.425859	30.1333	62.8667	24.6333	19.7333	27.6333	0	124.533	230.233	25.6	70.6667	28.2667	17.8667	21.3	191.067	17.1333	9.23333	0.933333	1.76667	3.86667	5.23333	0.733333	4.06667	0	0	24.6333	0	0	0	0	0	3	2	1	3	2
81.7667	91	0.473278	0.526722	141.2	160.733					40.0333	6.4	22.2	27.2667	23.1667	40.5667	214.267	181.467	6.73333	101.467	106.067	8.53333	123.367	49.5667	15.1	13.7	8.16667	0	5.13333	17.9667	2.1	1.86667	0	0	22.2	0	0	0	0	21.1667	8	7	3	1	1

## Sheet: Figure 4 SD Rats SNP
Stimulus1TotalTime	Stimulus2TotalTime	Stimulus1PrecentOfTotal	Stimulus2PrecentOfTotal	Compartment1TotalTime	Compartment2TotalTime	RDI0_6	RDI7_19	RDI20_Max	RDITotal	TotalTimeStim1_0to6secInteractions	TotalTimeStim1_7to19secInteractions	TotalTimeStim1_20toMaxsecInteractions	TotalTimeStim2_0to6secInteractions	TotalTimeStim2_7to19secInteractions	TotalTimeStim2_20toMaxsecInteractions	IntervalsTimeStim1_Total	IntervalsTimeStim2_Total	IntervalsTimeStim1_0to5secIntervals	IntervalsTimeStim1_6to20secIntervals	IntervalsTimeStim1_21toMaxsecIntervals	IntervalsTimeStim2_0to5secIntervals	IntervalsTimeStim2_6to20secIntervals	IntervalsTimeStim2_21toMaxsecIntervals	TotalTimeStim1_0to6_Interactions_Minute1	TotalTimeStim1_0to6_Interactions_Minute2	TotalTimeStim1_0to6_Interactions_Minute3	TotalTimeStim1_0to6_Interactions_Minute4	TotalTimeStim2_0to6_Interactions_Minute1	TotalTimeStim2_0to6_Interactions_Minute2	TotalTimeStim2_0to6_Interactions_Minute3	TotalTimeStim2_0to6_Interactions_Minute4	TotalTimeStim1_20toMax_Interactions_Minute1	TotalTimeStim1_20toMax_Interactions_Minute2	TotalTimeStim1_20toMax_Interactions_Minute3	TotalTimeStim1_20toMax_Interactions_Minute4	TotalTimeStim2_20toMax_Interactions_Minute1	TotalTimeStim2_20toMax_Interactions_Minute2	TotalTimeStim2_20toMax_Interactions_Minute3	TotalTimeStim2_20toMax_Interactions_Minute4	TransitionsAlongTimeInMinutes_Minute1	TransitionsAlongTimeInMinutes_Minute2	TransitionsAlongTimeInMinutes_Minute3	TransitionsAlongTimeInMinutes_Minute4	TransitionsAlongTimeInMinutes_Minute5
107.733	115.933	0.481669	0.518331	146.967	153.467	0.158309	-0.0554278	-0.106862	-0.0366617	19.6333	61.6333	26.4667	14.2667	68.8667	32.8	175.867	169.233	6.53333	65.1333	104.2	11.2333	46.6	111.4	5	0	0	8.56667	5.1	0	4	3.96667	0	26.4667	0	0	32.8	0	0	0	3	2	4	4	2
89.1	163.367	0.352918	0.647082	110.1	188.333	-0.220359	-0.367235	-0.0976909	-0.294164	22.4667	32.7667	33.8667	35.1667	70.8	41.2	158.067	136.067	3.2	64.3667	90.5	19.4	51.4667	65.2	0	5.26667	4.1	4.73333	0	2.5	20.9	11.7667	33.8667	0	0	0	0	21.9667	0	19.2333	2	5	5	4	2
50.5333	181.467	0.217816	0.782184	87.9667	212.267	-0.401535	1	-1	-0.564368	7.8	42.7333	0	18.2667	0	152.933	92.9	93.4667	7.33333	31.1333	54.4333	7.1	24.4333	61.9333	3.96667	0.566667	3.26667	0	4.9	3.26667	7.23333	0	0	0	0	0	22.8667	20	110.067	0	4	4	1	0	0
112.7	114.467	0.496112	0.503888	148.067	150.6	0.186674	-0.423313	0.331937	-0.00777696	34.4333	28.2	42.4	23.6	69.6	21.2667	168.367	119.867	19.3	52.6	96.4667	5.8	44.1667	69.9	7	3.7	15.3667	8.1	12.1333	3.03333	4.1	4.33333	0	0	0	0	0	21.2667	0	0	4	4	4	3	0
53.3667	170.367	0.238528	0.761472	79.8667	220.067	-0.546326	-0.17466	-1	-0.522944	9.46667	38.4333	0	32.2667	54.7	83.4	144.633	122.433	8.1	34.1	102.433	26.4667	45.4667	50.5	9.43333	0.0333333	0	0	5.13333	3.86667	5.23333	8.9	0	0	0	0	0	21.2333	37.5667	0	6	4	0	2	0
88.9333	111.233	0.444296	0.555704	139.467	160.167	-0.101493	0.0901791	-1	-0.111407	30.1	58.8333	0	36.9	49.1	25.2333	196.933	180.867	5.73333	101.933	89.2667	13.2667	167.6	0	7.26667	2.93333	11.6667	2.3	11.2	6.7	5.26667	11.2333	0	0	0	0	0	0	0	0	6	5	5	5	4
34.4667	199.533	0.147293	0.852707	69.8667	229.6	0.0666667	-0.417062	-1	-0.705413	9.86667	24.6	0	8.63333	59.8	124.1	245.133	89.7	0	56.6667	188.467	13.4667	76.2333	0	1.1	4.76667	0	0	0	4.46667	1.03333	0	0	0	0	0	0	0	69.4333	54.6667	5	5	0	2	1
78.9333	100.167	0.440722	0.559278	138.933	159.9	-0.223881	-0.0735724	-0.335541	-0.118556	20.8	58.1333	0	32.8	67.3667	0	178.333	198.9	14.8667	89.8	73.6667	18.3667	94.5667	85.9667	4	1.23333	12.0667	0.4	7.76667	6.76667	10.7333	5.96667	0	0	0	0	0	0	0	0	5	5	5	3	2
104.9	99.7667	0.512541	0.487459	162.067	137.867	-0.0327869	0.212444	-1	0.0250814	11.8	72.1	20.0667	12.6	46.8333	40.3333	145.733	148.767	7.46667	33.9667	104.3	12.7333	15.7667	120.267	0	5.26667	2.03333	0.9	0	2.23333	8.6	0	0	0	0	0	40.3333	0	0	0	1	3	1	1	1
84.4333	78.9333	0.516833	0.483167	181.3	118.5	0.0480832	-0.290922	-0.21984	0.0336666	53.7667	16.5333	0	48.8333	30.1	0	204.433	193.033	17.1333	141.433	45.8667	15.7	102.367	74.9667	12.9	12.9333	9.2	5	18.6	10.3667	13.8	6.06667	0	0	0	0	0	0	0	0	9	7	6	1	2
56.6667	57.1	0.498096	0.501904	157.6	141.167	-0.0839773	0.101902	-0.0355114	-0.00380897	29.6333	27.0333	0	35.0667	22.0333	0	201.667	238.367	17.5333	75.1333	109	11.8	48.2667	178.3	11.4333	9	5.36667	1.06667	12.8667	3.13333	1.16667	8.43333	0	0	0	0	0	0	0	0	5	2	4	4	3
79.5	96.4	0.451961	0.548039	134.067	166.467	0.297011	0.207197	-0.706609	-0.0960773	44.8333	34.6667	0	24.3	22.7667	49.3333	193.967	176.267	15.4333	65.7333	112.8	6.13333	57.9667	112.167	17.2333	9.76667	10.7667	1.26667	9.83333	4.9	6.23333	0	0	0	0	0	19.1333	0	0	30.2	4	4	5	1	3
78.2333	141.667	0.355768	0.644232	100.9	195.5	0.129383	-0.438514	-1	-0.288464	15.5667	31.7333	30.9333	12	81.3	48.3667	208.2	109	9.46667	0	198.733	17.7667	34.8	56.4333	5.76667	2.46667	0	7.33333	0	4.23333	1.26667	0	30.9333	0	0	0	0	0	0	20.9667	1	2	1	1	2
90.3333	127.7	0.41431	0.58569	133	167	0.345349	-0.790885	-1	-0.171381	38.5667	6.5	45.2667	18.7667	55.6667	48.6	179.733	145.733	10.1667	54.5333	115.033	16.4667	68.6667	60.6	2.56667	11.4333	3.56667	0	6.13333	4	4.26667	4.36667	0	0	25.6	19.6667	19.5333	29.0667	0	0	3	7	3	3	3
52.9333	210.667	0.200809	0.799191	76.5	223.433	0.550308	-0.24207	-1	-0.598381	25.1667	7.56667	20.2	7.3	12.4	117.5	129.667	78.9	4.06667	37.8333	87.7667	5.26667	50.6333	23	9.5	6.4	9.26667	0	6.6	0	0	0.7	0	0	20.2	0	23.5667	37.1	20.6667	36.1667	6	3	3	1	0
58.2667	89.0667	0.395475	0.604525	130.033	168.5	-0.0441084	-0.629213	-0.0951157	-0.20905	50.5667	7.7	0	55.2333	33.8333	0	216.133	207.433	23.9333	59.1	133.1	24.0667	92.6333	90.7333	12.6333	8.83333	11.2333	4.56667	21.4333	6.43333	15.5333	2.13333	0	0	0	0	0	0	0	0	6	4	4	3	3
65.5667	94.9667	0.40843	0.59157	174.433	125.867	0.101538	0.0888776	1	-0.18314	29.8333	35.7333	0	24.3333	29.9	40.7333	221.067	147	8.23333	47.2667	165.567	10.3333	82.2	54.4667	10.8	0	5.56667	6.4	5.93333	12.0667	0	0.633333	0	0	0	0	0	0	21.2	19.5333	4	3	2	3	2
71.5	102.667	0.410526	0.589474	130.1	168.6	0.0952381	-0.134056	-1	-0.178947	29.9	25.3	0	24.7	33.1333	44.8333	226.533	132.667	14.7667	45.4333	166.333	20.5333	38.2667	73.8667	5.93333	12.1	4.06667	4.2	5.53333	3.13333	5.93333	5.86667	0	0	0	0	20.1	0	0	24.7333	3	7	4	3	1
46.8333	144.167	0.245201	0.754799	87.9	206.733	0.148936	-0.795766	-1	-0.509599	32.4	13.6667	0	24	120.167	0	241.667	143.9	9.1	74.2667	158.3	12.2333	79.7333	51.9333	13	3.53333	9	0	0	12.8333	0.366667	5.06667	0	0	0	0	0	0	0	0	5	4	3	0	3
110.433	107.067	0.507739	0.492261	139.7	160.833	0.131336	0.107606	1	0.0154789	32.7333	72.5667	0	25.1333	58.4667	23.4667	172	170.3	12.0333	76.6333	83.3333	14.6	46.2667	109.433	9.93333	5.03333	0	8.23333	3.7	5.4	7.23333	1.9	0	0	0	0	0	23.4667	0	0	5	4	0	3	3
40.2	36.9	0.521401	0.478599	128.867	170.467	0.0428016	-0.0865734	-1	0.0428016	40.2	0	0	36.9	0	0	215.567	238.667	38.9	0	176.667	24.0667	47.5667	167.033	5.83333	3.3	23.7667	0	8.46667	19.3333	0	0.566667	0	0	0	0	0	0	0	0	2	2	1	1	3
71.4	69.7333	0.505905	0.494095	161.5	137.433	0.0941432	-0.40201	1	0.0118092	42.0333	29.3667	0	34.8	34.9333	0	203.867	225.267	10.2	135.3	58.3667	23.0333	73.9333	128.3	16.4667	3.43333	7.9	8.4	7.43333	10.4667	0.566667	15.4333	0	0	0	0	0	0	0	0	4	7	4	6	3
41.4333	55.8	0.426123	0.573877	178.133	121.5	-0.0523338	-0.503356	-0.253873	-0.147755	33.5	7.93333	0	37.2	18.6	0	212.133	225.833	18.2	79.7333	114.2	22.6	18.4	184.833	12.9667	6.03333	7.43333	7	5.93333	18.3	2.56667	7.16667	0	0	0	0	0	0	0	0	3	2	1	2	2
31.6	61.0333	0.34113	0.65887	126.867	175.667	-0.229708	-0.213306	-0.413514	-0.31774	24.2	7.4	0	38.6333	22.4	0	229.1	183.7	5.46667	38.1333	185.5	16.8333	87.0667	79.8	6.03333	6.26667	8.53333	0.866667	7.73333	3.8	11.6667	7.16667	0	0	0	0	0	0	0	0	3	3	1	3	2
92.6667	120.567	0.434579	0.565421	148.867	152	0.178934	0.661406	-1	-0.130843	30.9667	38.2333	23.4667	21.5667	58.9667	28.4	182.1	167.767	15.3667	91.8667	74.8667	7.3	42.6667	117.8	11.3	11.8333	2.43333	3.2	5.1	7.16667	4.66667	0	0	0	23.4667	0	0	0	0	28.4	5	4	4	2	4
77	45.3	0.629599	0.370401	177.7	120.633	-0.340095	0.688605	0.249462	0.259199	18.4333	38.6	19.9667	37.4333	7.86667	0	201.267	202.867	13.9333	34.5	152.833	19.5667	65.7667	117.533	5.23333	9.03333	2.16667	2	20.9	3.96667	8.8	0.566667	0	0	0	19.9667	0	0	0	0	4	5	4	1	1
105.4	71.2667	0.596604	0.403396	181.233	117.1	-0.0565844	-0.561973	-0.156923	0.193208	30.5667	74.8333	0	34.2333	13.8	23.2333	167.667	203.8	26.1667	66.3667	75.1333	22.0667	26.4667	155.267	6.23333	5.26667	0.933333	14.6	4.73333	9.93333	16.5	0	0	0	0	0	23.2333	0	0	0	4	4	4	1	2
44.2667	161.9	0.214713	0.785287	83.1333	215.567	-0.539532	-0.718946	-1	-0.570574	12.1333	28.5667	0	40.5667	101.867	19.4667	254.367	111.967	5.5	50.4667	198.4	33.5667	55.9333	22.4667	1.23333	7.2	0	3.4	7.36667	7.06667	17.9	0.9	0	0	0	0	19.4667	0	0	0	5	5	3	2	3
103.5	77.5667	0.571613	0.428387	160.667	139.2	-0.495312	0.0516772	-0.131167	0.143225	10.7667	7.46667	85.2667	31.9	45.6667	0	136.233	195.867	1.76667	33.1	101.367	15.2	24.3667	156.3	4.66667	6.1	0	0	0	16.3667	3.23333	4.53333	24.9333	0	38.8667	21.4667	0	0	0	0	2	4	1	3	2
76.8	134.367	0.363694	0.636306	127.233	171.233	0.683582	0.064753	-1	-0.272612	18.8	58	0	3.53333	52.3	78.5333	143.8	164.167	13.7333	35.0667	95	19.5	0	144.667	2.86667	4.9	8.36667	2.66667	1.26667	0	1.03333	1.23333	0	0	0	0	22.5667	0	0	29.1667	4	3	1	2	0
98.9667	89.8667	0.524095	0.475905	171.333	134.133	-0.423859	0.305122	-1	0.0481906	17.4667	53.1667	23.9	43.1667	46.7	0	199.5	146.767	5.13333	100.6	93.7667	23.3	96.6	26.8667	10.0333	0.133333	4.6	2.7	22.8333	3.23333	0	14.4333	0	0	23.9	0	0	0	0	0	8	5	4	4	1
102.333	129.767	0.440902	0.559098	117.5	163.167	-0.368015	0.0994493	-1	-0.118196	5.46667	39.0667	57.8	11.8333	20.8	97.1333	171.1	117.833	5.83333	0	165.267	8.26667	9.53333	100.033	0	0.0333333	0	0	4.83333	0	7	0	34.2	0	23.6	0	24.4	0	36.0667	36.6667	2	2	1	1	1
115.1	137.767	0.455181	0.544819	145.833	154.167	0.207681	-0.276023	-1	-0.0896388	28.3	56.5667	30.2333	18.5667	46.3333	72.8667	179.567	142.9	7.66667	81.2667	90.6333	7.76667	64.9	70.2333	5.13333	11.1667	1.03333	6.06667	0	3.56667	6.8	3.96667	0	0	0	30.2333	41.7667	0	0	0	3	4	5	2	4
55.8	152.033	0.268484	0.731516	103.4	196.367	-0.192593	0.134216	-1	-0.463031	14.5333	41.2667	0	21.4667	72.7333	55.5	215.567	146.567	11.9333	10.1	193.533	13.2	46.3	87.0667	7.7	1.26667	0	4.86667	15.1667	4.8	0.0333333	0.8	0	0	0	0	0	20.0667	35.4333	0	2	2	2	3	1
123.367	93	0.570174	0.429826	184.1	115.3	-0.459542	0.0620974	1	0.140348	5.9	40	77.4667	15.9333	30.5333	46.5333	167.767	178.767	2.26667	34.6667	130.833	4.96667	35.0333	138.767	0	0	0	0.566667	0	3.3	3.2	1.76667	0	25.9667	27.8667	23.6333	46.5333	0	0	0	3	3	4	3	1
119.033	122.467	0.492892	0.507108	140.133	159.9	-0.480055	0.0722143	-1	-0.0142167	6.3	68.7	31.9667	17.9333	60.6667	43.8667	169.567	153.733	6.3	0	163.267	13.1333	18.9333	121.667	5.6	0	0	0.7	0	4.06667	2.76667	5.1	0	0	31.9667	0	0	24.5333	0	19.3333	2	3	2	2	2
64.2667	103.133	0.383911	0.616089	134.567	166.2	-0.238679	0.314763	0.102041	-0.232178	26.9	37.3667	0	43.7667	32.3333	27.0333	229.667	188.9	14.8	61.4	153.467	28.2667	62.3667	98.2667	11.7	1.33333	8.3	1.86667	13.1	15.1667	5	1.26667	0	0	0	0	0	0	0	27.0333	7	2	2	3	3
88	119.833	0.423416	0.576584	135.667	165.133	-0.339717	-0.69863	-1	-0.153168	24.1333	15.7333	48.1333	48.9667	8.2	62.6667	188	179.533	16.2333	45.6333	126.133	19.1	86.8667	73.5667	8.9	1.76667	5.86667	2.56667	5.66667	4.93333	10.8	10.4667	0	26.7333	21.4	0	41.7333	20.9333	0	0	4	2	5	3	2
36	120.5	0.230032	0.769968	120.567	196.033	0.112616	0.190675	-1	-0.539936	21.9	13.9333	0	17.4667	78.5333	24.5	249.233	172.833	1.3	37.9667	209.967	22.0667	65.1667	85.6	4.43333	3.4	5.56667	6.13333	0	2.26667	4	5.86667	0	0	0	0	24.5	0	0	0	3	5	2	2	1
95.7667	129.433	0.425252	0.574748	123.467	175.233	-0.177138	0.0294403	-1	-0.149497	33.8333	57.0333	0	48.4	38.7667	42.2667	203.167	159.733	12.2333	135.533	55.4	26.7333	133	0	0.8	11.4	7.53333	14.0667	4.26667	18.6667	8.76667	5.46667	0	0	0	0	20.3	0	21.9667	0	5	10	4	5	6
75.8667	92.9333	0.449447	0.550553	0	0	-0.220705	0.679549	1	-0.101106	22.8333	53.0333	0	35.7667	50	0	191.433	166.433	7.93333	58.5333	124.967	24.3667	71.1333	70.9333	13.5333	0	2.26667	4.4	6.93333	11.9333	9.06667	6.03333	0	0	0	0	0	0	0	0	2	5	4	2	2
82.1333	39.7333	0.673961	0.326039	0	0	0.153092	0.199337	1	0.347921	45.0667	34.7667	0	33.1	6.63333	0	216.433	240.367	15.2667	99.5333	101.633	10.1	64.3	165.967	15.0667	15.9667	12.2333	1.8	13.2667	3.93333	6.63333	0	0	0	0	0	0	0	0	0	6	4	4	0	2
55.4333	116.6	0.322224	0.677776	0	0	0.176351	-1		-0.355551	19.2333	36.2	0	13.4667	24.1667	78.9667	231.767	126.467	10.0667	44.0667	177.633	4.16667	48.3333	73.9667	9.96667	0	2.76667	4.56667	8.36667	1.8	0	3.3	0	0	0	0	0	0	38.6	40.3667	6	3	1	4	1
51.8667	76.2667	0.404787	0.595213	0	0	-0.0690996	1		-0.190427	51.8667	0	0	59.5667	16.7	0	228.833	215.8	22.7333	56.3	149.8	24.9	22.8667	168.033	11.5	14.5667	7.23333	11.8	14.2667	12.1667	12.4333	0.2	0	0	0	0	0	0	0	0	3	3	3	1	3
126.2	40.7	0.756141	0.243859	0	0	-0.11123	-0.29826		0.512283	27.7	98.5	0	34.6333	0	0	160.6	250.1	30.1333	58.1667	72.3	17.9667	25.8667	206.267	5.13333	7.56667	7.66667	7.33333	6.86667	3.06667	5.36667	2.4	0	0	0	0	0	0	0	0	4	2	1	2	2
60.4667	141.633	0.299192	0.700808	0	0	-0.176671	0.0826011		-0.401616	32.2333	28.2333	0	46.0667	52.2333	29.8	202.7	148.367	8.9	33.0333	160.767	23.3	56.1333	68.9333	9.16667	5.23333	2.6	12.3333	12.5333	14.7333	0	13.6333	0	0	0	0	0	0	29.8	0	4	2	2	4	3
94.2	70.2333	0.572877	0.427123	0	0	0.287689	0.265747		0.145753	32.6	61.6	0	18.0333	52.2	0	199.6	111.8	15.6	49.8667	134.133	13.2333	37.7667	60.8	8.46667	11.6667	3.56667	5.66667	3.9	0.966667	7.06667	6.1	0	0	0	0	0	0	0	0	3	4	1	2	0
83.9667	127.333	0.397381	0.602619	0	0	-0.0532407	-0.139492		-0.205237	13.6333	70.3333	0	15.1667	40.8	71.3667	204.3	151.133	12.0667	57.4667	134.767	1.76667	89.7	59.6667	8.43333	5.2	0	0	5.7	0.7	2.56667	6.2	0	0	0	0	0	21.6667	23.5	26.2	6	6	2	4	1
130.8	83	0.611787	0.388213	0	0	-0.439024	0.00889454		0.223573	11.5	38.9667	80.3333	29.5	51.6	0	156.067	216.3	6.66667	46.6333	102.767	10.8667	61.4	144.033	4.36667	4.86667	0	0.0666667	7.13333	6.9	2.26667	8.83333	0	37.5	0	23.1333	0	0	0	0	4	5	3	3	3
56.3333	98.5333	0.363754	0.636246	0	0	-0.391092	-0.362865		-0.272492	16.6333	39.7	0	38	39	21.5333	174.933	196.3	11.3667	25.8	137.767	19.2	77.2	99.9	10.9	0.166667	0.4	5.16667	19.2667	3.93333	4.33333	3.93333	0	0	0	0	0	21.5333	0	0	8	2	2	3	1
116.6	115.167	0.503092	0.496908	0	0	0.39284	0.168772		0.00618438	47.3333	28.7667	40.5	20.6333	61.5333	33	162.7	155.033	10.3	86.4667	65.9333	7.03333	76.9333	71.0667	12.2	17.4667	4.23333	2.4	3.66667	9.8	7.16667	0	0	0	40.5	0	0	0	0	33	6	5	4	3	3
85.5	95.1333	0.473335	0.526665	0	0	0.363099	-0.00848356		-0.0533309	34.6	50.9	0	16.1667	36.2	41.6333	179.833	204.233	17.4333	108.6	53.8	11.6333	34.4	158.2	9.6	7.73333	3.4	9	7.96667	4.6	0.533333	0	0	0	0	0	0	0	41.6333	0	4	5	2	2	3
61.6667	158.5	0.280091	0.719909	0	0	0.10241	0.0393443		-0.439818	30.5	31.1667	0	24.8333	31.7	63.8	186.533	100.4	16.9333	55.4667	114.133	2.73333	73.3667	24.3	9.63333	9.66667	2.63333	3.93333	12.8667	6.4	5.56667	0	0	0	0	0	0	0	37.3333	26.4667	7	4	2	3	0
72	149.133	0.325595	0.674405	0	0	0.0608856	0.101224		-0.348809	19.1667	52.8333	0	16.9667	48.8333	74.3667	200.667	133.333	11.6667	29.6333	159.367	16.8667	49.9	66.5667	1.33333	11.3667	0	5.83333	3.33333	9.53333	0	4.1	0	0	0	0	23.0333	0	26.8333	0	3	5	2	2	3
92.0333	76.6	0.54576	0.45424	0	0	0.0971251	-0.146623		0.0915201	47.0667	44.9667	0	38.7333	36.7	0	198.133	190.8	17.2333	85.9667	94.9333	10.6667	45.5333	134.6	16.7	6.8	13.8333	4.9	13.6	2.6	4.66667	5.53333	0	0	0	0	0	0	0	0	6	4	2	3	1
78.1667	53.2	0.595027	0.404973	0	0	0.126638	0.0230846		0.190053	38.7	17.2667	22.2	30	23.2	0	216.133	212.267	20.4667	58.9	136.767	3.96667	54.0333	154.267	8.1	1.76667	5.5	8.36667	15.9667	6	2.73333	5.3	0	22.2	0	0	0	0	0	0	6	4	4	3	2
76.7667	62.5667	0.550957	0.449043	0	0	0.299748	-0.123664		0.101914	25.8	50.9667	0	13.9	48.6667	0	156.967	191.7	29.8	65.8333	61.3333	11.7	14.3667	165.633	8.4	10.0333	7.26667	0.1	0.2	0.666667	7.9	4.96667	0	0	0	0	0	0	0	0	3	3	1	3	1
112.867	68.4	0.622655	0.377345	0	0	-0.0199032			0.245311	30.3667	28.7	53.8	31.6	36.8	0	178.367	127.4	26.1333	46.7333	105.5	16	19.9	91.5	8.56667	10.5	3.6	2.76667	7.03333	8.36667	8.13333	8.06667	0	27.1667	0	0	0	0	0	0	3	3	3	1	0
94.3333	104.2	0.475151	0.524849	0	0					15.1333	50.9333	23.1333	26.5333	77.6667	0	179.467	187.133	15.9	95.6	67.9667	23.6	59.2333	104.3	4.03333	5.23333	2	3.1	13.2	1.23333	8.4	3.6	0	0	0	0	0	0	0	0	2	5	3	2	3
										26.4006	37.7542	14.1927	28.1542	42.6011	32.7215
										1.60051	2.72646	2.93466	1.62414	3.18338	4.64728

## Sheet: Figure 5 C57 Mice
TableInteracStim1RelativeToPiezo2LargeMoveAfterNoInvest	TableNoInvestTimeForInteractionP2LargeS1	TableInteracStim2RelativeToPiezo2LargeMoveAfterNoInvest	TableNoInvestTimeForInteractionP2LargeS2
0	0.722297	0	0.19152
0.0777778	1.28021	0.616667	0.234848
0.161111	0.187423	0	0.451282
0.231579	0.553901	1.02778	0.204382
0.64	0.648496	0.3625	0.494815
0.84	0.704194	0.607143	1.16395
0.925	1.24455	0.38	0.883939
0	0.346825	0.55	0.527692
0.25	0.612891	0.23	0.748016
0	0.500521	1.75	0.462333
0	0.561765	0.45	0.410054
0.111111	0.601572	0.422222	0.435638
0.205882	0.491562	0.72	0.507716
0.25	0.350625	0.692857	0.408378
0.328571	1.58929	0	2.3
0.045	1.03611	0.111538	0.423077
0	1.3119	0	0.261658
0.916667	0.206383	0	0.373034
0	0.177989	0.9375	0.271854
0	0.295789	0	0.193115
0.107143	0.541667	0.67	0.281111
0.408333	0.49879	0.725	0.252618
0.572727	0	0.753571	0
0.369444	0.206021	0.811111	0.449045
0	0.774762	0	0.411397
0	0.576068	0	0.842784
0	0.390845	0	0.827717
0	0.21123	0	0.371221
Number of large movements
Minute 1	Minute 2	Minute 3	Minute 4	Minute 5
6	6	4	6	5
0	0	0	0	0
4	4	2	2	3
0	0	0	0	0
4	6	4	2	3
2	5	5	4	5
5	7	5	5	6
8	5	5	4	5
6	5	5	3	3
4	0	2	1	3
2	3	3	0	2
0	0	2	2	0
2	3	1	5	4
3	5	3	2	6
7	2	5	6	7
2	2	5	3	4
0	0	0	1	2
1	0	1	0	1
2	1	1	0	0
5	6	0	1	3
1	0	0	0	0
2	0	1	2	1
0	2	0	1	0
2	2	2	2	2
6	5	7	6	5
5	6	7	7	8
5	5	5	3	6
5	7	5	4	5

## Sheet: Figure 5 SD Rats
TableInteracStim1RelativeToPiezo1LargeMoveAfterNoInvest	TableNoInvestTimeForInteractionP1LargeS1	TableInteracStim2RelativeToPiezo1LargeMoveAfterNoInvest	TableNoInvestTimeForInteractionP1LargeS2
0.875	0.734314	0.216667	0.426147
1.15	1.09932	0	0.129943
0.375	0.447238	0.0428571	0.229883
0.925	0.713497	0.00263158	0.0642617
0.0777778	0.534444	0	0.125697
1.6	0.0905904	0	0.15089
0	1.34273	0.444444	0.2086
0.366667	0.266594	0	0.198551
0	0.405389	0.372727	0.0940433
1.45	0.25129	0	0.0810198
0.471429	0.318529	0.00833333	0.290862
0.933333	0.915	0.567857	0.181294
1.65	0.306304	0	0.113592
0.025	0.21046	0.08125	0.133976
1.0625	0.31511	0	0.0695513
0.811111	0.0568106	0	0.0609756
0.8	0.516049	0	0.0930233
1.65	0.0748322	0	0.114676
3.025	0.422327	0	0.114308
1.725	0.517986	0	0.104683
3.2	0.420398	0	0.287349
0.35	0.318919	0	0.0962121
0	0.227273	0	0.0733784
0	0.246288	0	0.154096
Number of large movements
Minute 1	Minute 2	Minute 3	Minute 4	Minute 5
7	3	8	4	4
0	0	0	1	0
3	0	0	0	1
2	5	4	1	1
5	1	3	0	1
2	1	0	8	1
7	4	4	1	6
5	3	0	1	1
4	2	3	1	3
0	0	0	1	0
5	1	2	0	2
4	5	5	4	2
4	1	0	1	2
3	3	0	0	0
3	3	2	4	0
2	0	0	2	0
1	0	1	1	4
4	1	1	1	0
5	3	0	0	0
2	5	2	0	0
0	1	2	3	0
1	1	0	0	2
3	0	0	0	0
1	1	1	2	1

## Sheet: Figure 6 C57 Mice cFoc
	MICE	LS Ventral	LS Dorsal	Naccumbens	M. Amygdala
Chamber	1	240	176	217	98
	2	287	117	142	174
	3	304	96	203	207
	4	429	195	378	102
	5	341	152	281	171
	6	377	165	301	88
	Mean	329.667	150.167	253.667	140
	st dev	67.4616	37.242	83.4594	50.036
Control	1	298	213	59	180
	2	405	251	237	230
	3	234	109	207	156
	4	367	166	279	131
	Mean	326	184.75	195.5	174.25
	st dev	75.6527	61.31	95.6713	42.2088
Free	1	101	119	135	154
	2	283	75	108	161
	3	329	151	219	158
	4	296	160	164	119
	Mean	252.25	126.25	156.5	148
	st dev	102.675	38.4307	47.5289	19.5448

## Sheet: Figure 6 SD Rats cFoc
	RATS	LS Ventral	LS Dorsal	Naccumbens	M. Amygdala
Chamber	1	204	39	138	466
	2	201	64	235	383
	3	187	48	112	308
	4	131	26	121	287
	6	398	89	99	322
	Mean	224.2	53.2	141	353.2
	st dev	101.517	24.3249	54.4289	72.4755
Control	1	145	32	35	190
	2	143	16	34	167
	3	79	26	40	97
	4	238	28	18	181
	Mean	151.25	25.5	31.75	158.75
	st dev	65.4542	6.80686	9.53502	42.2404
Free	1	269	64	78	377
	2	271	59	229	461
	3	185	31	107	316
	4	179	75	93	549
	Mean	226	57.25	126.75	425.75
	st dev	50.8724	18.7328	69.1875	101.415

[truncated: 26 more sheets: Figure 7 C57 Mice satiety, Figure7 C57 Mice 4h deprivation, Fig7 C57 Mice 24h deprivation, Figure 7 SD Rats satiety, Fig7 SD Rats 24h deprivation, Fig7 SD Rats 48h deprivation, Sup Figure1 C57 Mice SP object, Sup Figure1 C57 Mice SP Social, Sup Figure1 C57 Mice SNP Novel, Sup Fig1 C57 Mice SNP Familiar, Sup Figure 1 SD Rats SP object, Sup Figure 1 SD rats SP social, Sup Figure1 SD Rats SNP Novel, Sup Fig1 SD Rats SNP familiar, Sup Figure 2 - C57 Female, Sup Figure 2 - SD Female, Sup Figure 3 - BALBc SP , Sup Figure 4B SD rats, Sup Figure 4C Wistar SNP, Sup Figure 4D ICR SNP …]
